# Supplementary material for: Individual, household, and community-level determinants of undernutrition among pregnant women in the northern zone of the Sidama region, Ethiopia: A multi-level modified Poisson regression analysis
Source: PLoS One. 2024 Dec 17;19(12):e0315681. doi: 10.1371/journal.pone.0315681 (PMC11651547; doi:10.1371/journal.pone.0315681)
Supplement: S3 File — (XLSX) [file pone.0315681.s003.xlsx]

## Sheet: S3 File
@_101_What_is_your_age_in_comp_001	@_102_To_which_ethnic_group_do_you_belong	@_103_What_is_your_religious_affiliation	@_104_What_is_your_hi_l_you_have_completed	@_105_What_is_your_occupation	@_106_What_is_your_marital_stat	@_107_What_is_your_husband_s_ag	@_108_What_is_your_husband_s_occupation	@_109_What_is_your_hu_s_educational_status	@_110_What_is_your_family_size	Use_of_mass_media	@_201_What_is_the_mai_rs_of_your_household	Source_of_drinking_water	@_202_Where_is_that_water_source_located	Location_of_water_source	@_203_What_is_the_mai_king_and_handwashing	Main_source_of_water_for_cooking_and_washing	@_204_Where_is_that_water_source_located	Location	@_205_How_long_does_i_ack_998_Don_tknow	@_206_In_the_past_two_t_least_one_full_day	@_207_Do_you_do_anyth_ke_it_safer_to_drink	@_208_What_kind_of_to_ousehold_usually_use	@_209_Do_you_share_this_toilet	Type_of_toilet	@_210_Including_your_own_househ	@_211_Where_is_this_t_let_facility_located	Location_of_sanitation_facility	@_212_What_type_of_fu_inly_use_for_cooking	@_213_Do_you_have_a_s_is_used_as_a_kitchen	@_214_Who_is_the_owner_of_the_house	House_ownership	@_215_How_many_rooms_in_this_ho	@_2016_Main_material_he_roof_of_the_house	Roof_of_house	@_216_Main_material_o_e_floor_of_the_house	Floor_of_house	@_217_Main_material_o_e_wall_of_the_house	Wall_of_house	@_219_Do_you_have_following_ani	@_219_1_Milk_cows_oxen_or_bulls	@_219_2_Other_cattle	@_219_3_Horses_donkeys_mules	@_219_4_Goats	@_219_5_Sheep	@_219_6_Chickens_poultry	@_219_7_Beehives	@_220_Do_you_have_sep_ate_rooms_for_cattle	@_221_Does_any_member_of_this_h	@_222_How_many_hectares_of_agri
32	1	1	2	1	2	35	3	3	5	2	4	0	3	0	4	0	3	0	30	1	1	4	1	0	5	3	0	7	1	1	1	3	2	0	2	0	2	0	1	1	1	1	1	1	0	0	1	1	2
32	1	1	3	1	2	35	3	4	4	2	6	0	2	1	4	0	2	1	30	1	1	4	1	0	4	2	1	7	1	2	0	3	2	0	3	1	2	0	1	1	0	1	1	1	0	1	1	1	2
28	1	1	3	1	2	32	3	3	4	2	4	0	3	0	4	0	2	1	10	1	1	4	0	0	0	3	0	7	0	1	1	3	1	0	1	0	1	0	1	1	1	1	1	1	0	0	0	1	2
30	1	1	3	1	2	34	3	2	6	2	4	0	2	1	4	0	2	1	30	1	1	4	0	0	0	2	1	7	1	2	0	3	2	0	2	0	2	0	1	1	0	1	1	1	1	0	0	1	2
30	1	4	3	1	2	40	3	2	4	2	1	1	3	0	1	1	3	0	45	1	1	3	0	0	0	1	1	7	0	2	0	2	2	0	2	0	2	0	1	1	0	0	1	1	1	0	0	1	1
26	1	1	4	1	2	30	3	2	4	1	1	1	3	0	3	1	2	1	25	1	1	4	0	0	0	2	1	7	0	2	0	1	2	0	2	0	2	0	0	0	0	0	0	0	0	0	0	1	0.5
30	1	1	1	1	2	37	3	3	4	2	1	1	3	0	1	1	3	0	30	1	1	3	0	0	0	1	1	7	0	2	0	2	2	0	2	0	2	0	0	0	0	0	0	0	0	0	0	1	0.5
30	1	1	3	1	2	40	3	1	3	2	1	1	3	0	1	1	3	0	5	1	0	4	0	0	0	3	0	7	1	1	1	2	1	0	1	0	1	0	1	1	0	0	0	0	0	0	0	1	1
31	1	1	3	1	2	40	3	3	4	2	1	1	3	0	1	1	3	0	20	1	0	4	0	0	0	3	0	7	0	1	1	1	1	0	1	0	1	0	1	0	0	0	1	0	0	1	0	1	1
35	1	1	1	1	2	22	3	1	6	2	1	1	3	0	8	0	3	0	1	1	1	4	0	0	0	3	0	7	0	1	1	2	1	0	1	0	1	0	0	0	0	0	0	0	0	0	1	1	1
26	2	1	1	1	2	30	4	3	3	1	1	1	3	0	1	1	3	0	5	1	0	4	0	0	0	3	0	7	0	1	1	1	1	0	1	0	1	0	0	0	0	0	0	0	0	0	0	1	1
19	1	1	2	1	2	28	3	3	4	1	1	1	2	1	1	1	3	0	45	1	1	3	0	0	0	3	0	7	1	1	1	2	3	1	3	1	3	1	1	1	1	0	0	0	0	0	1	1	2.5
29	1	1	3	1	2	34	3	3	3	2	2	1	3	0	2	1	2	1	23	0	1	1	0	0	0	3	0	7	1	1	1	2	3	1	3	1	3	1	1	1	0	0	0	0	0	0	0	1	1
26	1	1	3	1	2	30	4	3	3	1	1	1	3	0	1	1	3	0	20	1	0	4	0	0	0	3	0	7	1	1	1	3	1	0	1	0	1	0	0	0	0	0	0	0	0	0	0	1	1
25	1	1	3	1	2	30	2	3	3	1	5	1	3	0	5	1	3	0	10	0	1	3	0	0	0	3	0	7	0	1	1	1	1	0	1	0	1	0	0	0	0	0	0	0	0	0	0	1	1
26	1	3	1	2	2	32	3	3	4	2	7	0	3	0	7	0	3	0	55	0	0	1	0	0	0	3	0	7	0	1	1	1	1	0	1	0	1	0	0	0	0	0	0	0	0	0	0	1	0.4
35	1	1	1	1	2	40	3	2	5	2	2	1	3	0	2	1	2	1	30	0	0	1	0	0	0	3	0	7	0	1	1	3	1	0	1	0	1	0	0	0	0	0	0	0	0	0	0	1	1
20	1	1	3	1	2	27	2	3	4	1	1	1	3	0	1	1	3	0	25	0	1	3	1	1	8	2	1	7	1	2	0	1	3	1	3	1	3	1	0	0	0	0	0	0	0	0	0	1	0.5
25	1	1	4	1	2	30	1	6	4	2	5	1	3	0	5	1	3	0	30	0	0	1	0	0	0	3	0	7	1	1	1	2	3	1	3	1	3	1	0	0	0	0	0	0	0	0	0	1	0.5
20	1	5	2	1	2	45	1	6	5	2	1	1	3	0	1	1	3	0	35	0	1	3	1	1	8	2	1	7	0	2	0	1	3	1	3	1	3	1	1	0	0	0	1	0	0	0	0	1	2
35	1	1	3	1	2	40	3	3	3	2	1	1	3	0	1	1	3	0	10	1	0	4	0	0	0	3	0	7	1	1	1	2	3	1	3	1	3	1	1	1	1	0	1	0	1	0	1	1	1
22	1	3	1	1	2	28	3	3	4	1	1	1	3	0	1	1	3	0	10	1	0	4	0	0	0	3	0	7	0	1	1	1	1	0	1	0	1	0	0	0	0	0	0	0	0	0	0	1	0.5
25	2	4	3	1	2	25	2	3	2	1	1	1	3	0	1	1	3	0	10	1	0	4	0	0	0	3	0	7	0	1	1	1	1	0	1	0	1	0	0	0	0	0	0	0	0	0	0	1	1
23	1	1	3	1	2	30	3	3	3	1	1	1	3	0	1	1	3	0	2	1	0	3	0	0	0	1	1	7	1	2	0	2	2	0	2	0	2	0	0	0	0	0	0	0	0	0	0	1	1
28	1	1	2	1	2	35	3	2	4	2	1	1	3	0	1	1	3	0	10	1	0	3	0	0	0	1	1	7	0	2	0	1	2	0	2	0	2	0	0	0	0	0	0	0	0	0	0	1	1
30	1	1	2	1	2	32	3	2	4	2	1	1	3	0	1	1	3	0	90	0	0	1	0	0	0	3	0	7	1	1	1	2	1	0	1	0	1	0	0	0	0	0	0	0	0	0	0	1	0.5
21	1	2	3	2	2	28	3	4	3	1	5	1	3	0	5	1	3	0	30	0	0	1	0	0	0	3	0	7	0	1	1	2	1	0	1	0	1	0	0	0	0	0	0	0	0	0	0	1	1.5
35	2	1	2	1	2	40	3	3	3	2	2	1	3	0	2	1	2	1	30	0	0	1	0	0	0	3	0	7	0	1	1	1	1	0	1	0	1	0	0	0	0	0	0	0	0	0	0	1	0.5
24	1	1	3	1	2	32	1	5	4	2	5	1	3	0	5	1	3	0	25	0	0	1	0	0	0	3	0	7	1	1	1	2	2	0	2	0	2	0	1	0	0	0	0	0	0	0	0	1	2
25	1	2	5	3	2	30	1	5	2	1	1	1	3	0	1	1	3	0	20	1	0	3	0	0	0	3	0	7	1	1	1	2	3	1	3	1	3	1	0	0	0	0	0	0	0	0	0	0	0
38	1	2	1	1	2	50	3	3	7	2	2	1	3	0	2	1	2	1	30	0	0	1	0	0	0	3	0	7	1	1	1	3	2	0	2	0	2	0	1	0	0	0	0	0	0	0	0	1	1
28	1	1	5	3	2	32	1	5	3	2	4	0	3	0	6	0	3	0	20	1	1	4	1	0	3	3	0	7	1	1	1	3	3	1	3	1	2	0	1	1	0	0	0	0	1	0	1	1	1
26	1	1	3	1	2	30	2	3	4	2	1	1	3	0	1	1	3	0	20	1	0	4	0	0	0	3	0	7	0	1	1	2	1	0	1	0	1	0	1	1	0	0	0	0	0	0	0	1	1
30	1	4	2	1	2	38	2	3	5	2	1	1	3	0	1	1	3	0	42	1	1	3	0	0	0	1	1	7	1	1	1	2	2	0	2	0	2	0	1	1	0	0	1	1	1	1	1	1	1
32	1	1	3	1	2	40	2	3	4	2	1	1	3	0	1	1	3	0	30	1	1	3	0	0	0	1	1	7	0	1	1	3	3	1	3	1	3	1	1	1	0	0	1	0	1	0	1	1	1
20	1	1	3	1	2	25	3	3	2	1	1	1	3	0	1	1	3	0	30	1	0	4	0	0	0	3	0	7	0	1	1	3	1	0	1	0	1	0	0	0	0	0	0	0	0	0	0	1	1
20	1	1	4	1	2	22	2	3	2	1	1	1	3	0	1	1	3	0	20	1	0	4	0	0	0	3	0	7	1	1	1	3	3	1	3	1	3	1	0	0	0	0	0	0	0	0	0	0	0
30	1	1	3	1	2	35	2	3	5	2	1	1	3	0	1	1	3	0	30	1	0	3	0	0	0	1	1	7	1	1	1	3	3	1	3	1	3	1	1	1	0	0	0	0	1	0	1	1	2
24	1	1	4	1	2	30	3	4	2	1	1	1	3	0	3	1	2	1	20	1	1	3	0	0	0	2	1	7	0	2	0	2	3	1	3	1	3	1	1	1	1	0	0	1	0	0	0	1	1
27	1	1	3	1	2	40	3	4	5	2	1	1	3	0	1	1	3	0	30	1	1	4	0	0	0	2	1	7	0	4	0	2	3	1	3	1	3	1	1	1	1	0	0	0	0	0	0	1	1
36	1	2	4	1	2	45	3	4	8	2	1	1	2	1	1	1	3	0	5	1	1	3	0	0	0	2	1	7	1	3	0	3	3	1	3	1	3	1	1	1	1	0	0	1	1	0	1	1	2.5
30	2	1	5	3	2	35	1	6	4	2	2	1	3	0	2	1	3	0	10	0	0	1	0	0	0	3	0	7	0	1	1	3	2	0	2	0	2	0	0	0	0	0	0	0	0	0	0	1	0.5
22	1	1	4	1	2	32	2	3	2	1	2	1	3	0	2	1	3	0	20	0	0	1	0	0	0	3	0	7	0	1	1	1	1	0	1	0	1	0	1	0	0	0	0	0	0	1	0	1	0.5
23	1	1	1	1	2	32	2	1	2	1	2	1	3	0	2	1	3	0	24	0	0	1	0	0	0	3	0	7	1	1	1	3	1	0	1	0	1	0	0	0	0	0	0	0	0	0	0	1	2
25	1	1	5	3	2	35	2	3	3	2	2	1	3	0	2	1	3	0	25	0	0	1	0	0	0	3	0	7	1	1	1	3	3	1	3	1	3	1	1	1	1	0	0	0	1	0	0	1	1
26	1	1	3	2	2	35	2	3	2	1	2	1	3	0	2	1	3	0	25	0	0	1	0	0	0	3	0	7	0	1	1	3	1	0	1	0	1	0	1	1	0	0	0	0	0	0	0	1	0.5
30	1	1	2	1	2	35	3	2	5	2	5	1	3	0	5	1	3	0	90	0	0	1	0	0	0	3	0	7	0	1	1	2	1	0	1	0	1	0	0	0	0	0	0	0	0	0	0	1	0.5
30	1	1	1	1	2	35	3	2	5	2	2	1	3	0	2	1	2	1	5	0	0	1	0	0	0	3	0	7	0	1	1	3	2	0	2	0	2	0	0	0	0	0	0	0	0	0	0	1	0.5
19	1	1	3	1	2	26	2	2	4	2	1	1	3	0	8	0	3	0	1	0	1	3	0	0	0	2	1	7	1	3	0	4	2	0	2	0	2	0	1	1	0	1	0	1	0	0	1	1	2
20	1	1	2	1	2	26	3	2	5	2	1	1	3	0	8	0	3	0	1	0	1	3	0	0	0	2	1	7	1	1	1	2	2	0	2	0	1	0	1	1	0	0	0	1	0	0	1	1	1
21	1	1	1	1	2	25	3	2	4	2	1	1	3	0	8	0	3	0	1	0	1	4	0	0	0	2	1	7	1	1	1	3	2	0	2	0	2	0	1	1	0	0	0	1	0	0	1	1	2
22	1	1	2	1	2	25	2	3	4	2	1	1	3	0	1	1	3	0	1	0	1	3	0	0	0	2	1	7	0	2	0	3	2	0	2	0	2	0	1	1	0	0	0	1	0	0	0	1	1.5
23	1	1	3	1	2	25	2	4	3	1	1	1	3	0	8	0	3	0	1	0	1	3	0	0	0	2	1	7	1	3	0	3	2	0	2	0	2	0	1	1	0	0	0	1	0	0	1	1	1.5
25	1	1	3	1	2	35	3	3	3	2	2	1	3	0	2	1	2	1	10	0	0	1	0	0	0	3	0	7	0	1	1	2	1	0	1	0	1	0	0	0	0	0	0	0	0	0	0	1	0.3
24	1	1	3	1	2	35	2	5	2	1	5	1	3	0	5	1	3	0	40	0	0	1	0	0	0	3	0	7	1	1	1	3	1	0	1	0	1	0	0	0	0	0	0	0	0	0	0	1	0.5
26	1	1	3	1	2	40	2	3	4	2	2	1	3	0	2	1	3	0	25	0	0	1	0	0	0	3	0	7	0	1	1	2	1	0	1	0	1	0	0	0	0	0	0	0	0	0	0	1	1
28	1	2	2	1	2	30	3	3	5	2	2	1	3	0	4	0	2	1	30	0	1	4	0	0	0	3	0	7	1	1	1	5	1	0	1	0	1	0	1	1	0	0	1	1	0	0	0	1	3
30	1	1	3	1	2	35	3	3	4	2	5	1	3	0	5	1	3	0	2	1	1	4	1	0	4	2	1	7	0	2	0	2	1	0	1	0	2	0	1	1	0	0	0	0	0	0	0	0	0
32	1	3	3	1	2	35	3	4	5	2	4	0	2	1	4	0	2	1	20	1	1	4	1	0	5	2	1	7	1	2	0	3	2	0	2	0	2	0	1	1	0	1	1	1	0	0	1	1	2
33	1	1	3	1	2	35	3	3	4	2	2	1	3	0	2	1	2	1	5	0	0	1	0	0	0	3	0	7	0	1	1	2	1	0	1	0	1	0	1	1	0	0	0	0	0	0	0	1	1.5
20	1	1	3	1	2	25	3	3	3	1	1	1	3	0	1	1	3	0	20	1	1	3	0	0	0	1	1	7	0	2	0	2	2	0	2	0	2	0	0	0	0	0	0	0	0	0	0	1	1
21	1	1	1	1	2	32	3	3	4	2	1	1	3	0	1	1	3	0	12	1	1	3	0	0	0	1	1	7	0	2	0	2	2	0	2	0	2	0	1	1	0	0	0	0	0	0	0	1	0.5
22	1	1	1	1	2	26	3	2	4	2	1	1	3	0	8	0	3	0	1	0	1	3	0	0	0	2	1	7	1	1	1	3	2	0	2	0	2	0	1	0	0	0	0	1	0	0	0	1	2
25	1	1	3	1	2	30	3	3	3	2	1	1	3	0	1	1	3	0	6	1	1	3	0	0	0	1	1	7	0	2	0	1	2	0	2	0	2	0	0	0	0	0	0	0	0	0	0	1	0.7
27	1	1	3	1	2	30	3	3	4	2	1	1	3	0	1	1	3	0	10	1	1	3	0	0	0	1	1	7	1	2	0	2	3	1	3	1	2	0	0	0	0	0	0	0	0	0	0	0	0
30	1	1	3	1	2	37	3	2	2	1	1	1	1	1	1	1	3	0	40	1	1	3	0	0	0	1	1	7	0	2	0	3	2	0	2	0	2	0	1	1	0	0	0	1	1	0	0	1	0.5
20	1	1	3	1	2	25	2	3	2	1	1	1	3	0	1	1	3	0	1	1	1	3	0	0	0	1	1	7	0	1	1	1	2	0	2	0	2	0	0	0	0	0	0	0	0	0	0	1	1
25	1	1	4	1	2	32	2	3	2	1	1	1	3	0	1	1	3	0	20	1	1	3	0	0	0	1	1	7	0	1	1	3	2	0	2	0	2	0	1	0	0	0	1	1	1	0	0	1	1
26	1	1	3	1	2	30	3	3	4	2	1	1	3	0	1	1	3	0	5	1	1	3	0	0	0	1	1	7	0	2	0	1	2	0	2	0	2	0	0	0	0	0	0	0	0	0	1	1	1
35	1	1	3	1	2	40	2	4	5	2	1	1	3	0	1	1	3	0	30	1	1	3	0	0	0	1	1	7	0	1	1	2	2	0	2	0	2	0	1	1	0	0	1	1	0	0	0	1	1
25	1	1	3	1	2	30	4	3	3	1	1	1	3	0	1	1	3	0	10	1	0	3	0	0	0	1	1	7	1	2	0	2	3	1	3	1	3	1	1	0	0	1	0	0	0	0	1	1	1
20	1	1	3	1	2	25	2	3	2	1	1	1	3	0	1	1	3	0	30	1	0	4	0	0	0	3	0	7	1	1	1	1	3	1	3	1	3	1	0	0	0	0	0	0	0	0	0	1	1
24	1	1	2	1	2	30	3	3	2	1	1	1	3	0	3	1	2	1	25	1	1	4	0	0	0	2	1	7	0	2	0	1	2	0	2	0	2	0	1	0	0	0	0	1	0	0	0	1	1
27	1	1	3	1	2	32	3	4	3	2	1	1	3	0	1	1	3	0	30	1	1	4	0	0	0	2	1	7	0	3	0	1	2	0	2	0	2	0	1	0	0	0	0	1	1	0	0	1	0.5
30	1	1	2	1	2	37	3	3	4	2	1	1	3	0	1	1	3	0	5	1	1	4	0	0	0	2	1	7	0	4	0	1	2	0	2	0	2	0	0	0	0	0	0	0	0	0	0	1	1
39	1	1	4	1	2	28	3	3	2	1	1	1	3	0	1	1	3	0	10	1	1	3	0	0	0	2	1	7	1	3	0	2	3	1	3	1	3	1	1	1	1	0	1	0	0	0	1	1	1.5
22	1	1	3	1	2	25	2	3	3	1	1	1	3	0	1	1	3	0	20	1	0	4	0	0	0	3	0	7	1	1	1	2	3	1	3	1	3	1	1	1	1	0	0	0	1	0	1	1	0.5
25	2	1	5	1	2	30	2	3	2	1	2	1	3	0	2	1	3	0	15	0	0	1	0	0	0	3	0	7	1	1	1	2	3	1	3	1	3	1	1	0	0	1	0	0	1	1	0	1	1.5
35	2	1	2	1	2	40	3	3	6	2	1	1	3	0	1	1	3	0	10	0	0	1	0	0	0	3	0	7	0	1	1	2	1	0	1	0	1	0	0	0	0	0	0	0	0	0	0	1	0.5
22	1	1	3	2	2	30	3	3	1	1	2	1	3	0	2	1	3	0	30	0	0	1	0	0	0	3	0	7	0	1	1	2	1	0	1	0	1	0	1	0	0	0	0	0	0	0	0	1	0.3
23	1	1	3	2	2	30	2	3	3	1	2	1	3	0	2	1	3	0	25	0	0	1	0	0	0	3	0	7	1	1	1	2	1	0	1	0	1	0	1	1	0	0	0	0	0	0	0	1	0.4
25	1	1	1	1	2	30	3	2	3	1	5	1	3	0	5	1	3	0	10	0	0	1	0	0	0	3	0	7	0	1	1	1	1	0	1	0	1	0	0	0	0	0	0	0	0	0	0	1	0.5
27	1	1	3	1	2	35	2	3	4	2	5	1	3	0	5	1	3	0	25	0	0	1	0	0	0	3	0	7	0	1	1	1	1	0	1	0	1	0	0	0	0	0	0	0	0	0	0	1	0.4
30	1	1	3	2	2	36	2	3	2	1	5	1	3	0	5	1	3	0	30	0	0	1	0	0	0	3	0	7	1	1	1	2	2	0	2	0	2	0	1	0	0	0	0	0	1	0	0	1	1
20	1	1	1	1	2	23	3	3	2	1	1	1	3	0	8	0	3	0	1	0	1	3	0	0	0	2	1	7	0	4	0	1	2	0	2	0	2	0	0	0	0	0	0	0	0	0	0	1	1
21	1	4	1	1	2	25	2	3	4	2	1	1	3	0	8	0	3	0	1	0	1	4	0	0	0	3	0	7	1	1	1	3	2	0	2	0	2	0	0	0	0	0	0	0	0	0	1	1	2
21	1	1	1	1	2	25	3	2	5	2	1	1	3	0	8	0	3	0	1	0	1	4	0	0	0	2	1	7	1	1	1	3	2	0	2	0	2	0	1	1	0	0	0	0	0	0	1	1	1.5
22	1	1	2	1	2	30	3	3	3	1	2	1	3	0	2	1	2	1	30	0	0	1	0	0	0	3	0	7	0	1	1	1	1	0	1	0	1	0	0	0	0	0	0	0	0	0	0	1	0.5
23	4	4	1	1	2	25	3	2	4	2	1	1	3	0	8	0	3	0	1	0	1	3	0	0	0	2	1	7	0	1	1	2	2	0	2	0	2	0	1	1	0	0	0	1	0	0	0	1	1
25	1	1	3	1	2	25	3	3	4	2	1	1	3	0	8	0	3	0	1	0	1	3	0	0	0	2	1	7	0	1	1	4	2	0	2	0	2	0	1	1	0	0	0	0	0	0	1	1	1
30	1	1	2	1	2	35	3	3	5	2	2	1	3	0	2	1	2	1	30	0	0	1	0	0	0	3	0	7	0	1	1	1	1	0	1	0	1	0	0	0	0	0	0	0	0	0	0	1	0.5
24	1	1	3	2	2	30	3	3	3	1	2	1	3	0	2	1	2	1	20	0	0	1	0	0	0	3	0	7	1	1	1	2	1	0	1	0	1	0	0	0	0	0	0	0	0	0	0	1	1
28	1	2	3	1	2	30	3	3	6	2	4	0	2	1	4	0	2	1	30	1	1	4	1	0	6	2	1	7	1	2	0	3	2	0	2	0	2	0	1	1	0	1	1	1	0	0	0	1	2
30	1	1	2	1	2	35	3	3	4	2	3	1	3	0	3	1	2	1	2	1	1	4	0	0	0	3	0	7	1	1	1	4	1	0	1	0	1	0	0	0	0	0	0	0	0	0	0	0	0
34	1	1	3	1	2	35	4	3	5	2	4	0	3	0	4	0	1	1	3	1	1	4	1	0	5	3	0	7	1	1	1	5	1	0	1	0	1	0	1	1	0	0	0	1	0	0	0	0	0
20	1	1	1	1	2	25	2	2	4	2	1	1	3	0	8	0	3	0	1	0	1	3	0	0	0	2	1	7	1	3	0	3	2	0	2	0	2	0	1	0	0	0	0	0	0	0	0	1	2
21	1	1	2	1	2	24	3	2	4	2	1	1	3	0	8	0	3	0	1	0	1	3	0	0	0	2	1	7	1	1	1	3	2	0	2	0	2	0	1	1	0	1	0	1	0	0	0	1	2
22	1	1	1	1	2	25	2	2	6	2	1	1	3	0	8	0	3	0	1	0	1	3	0	0	0	2	1	7	1	3	0	3	2	0	3	1	3	1	1	1	0	0	0	0	0	0	1	1	2
25	1	1	3	1	2	30	3	4	3	2	1	1	3	0	1	1	3	0	5	1	1	3	0	0	0	1	1	7	0	2	0	1	2	0	2	0	2	0	0	0	0	0	0	0	0	0	0	1	1
27	1	1	4	1	2	35	3	4	4	2	1	1	3	0	1	1	3	0	1	1	1	3	0	0	0	1	1	7	1	2	0	4	2	0	2	0	2	0	1	0	0	0	0	1	0	0	0	1	1
35	1	1	3	1	2	40	3	3	8	2	1	1	3	0	1	1	3	0	1	1	1	3	0	0	0	1	1	7	1	2	0	2	3	1	3	1	3	1	1	0	0	0	0	0	1	0	0	1	1
20	1	1	3	1	2	24	3	2	4	2	1	1	3	0	8	0	3	0	1	0	1	3	0	0	0	2	1	7	0	1	1	4	2	0	2	0	2	0	1	0	0	0	0	1	0	0	1	1	1
21	1	2	5	1	2	25	3	6	4	2	1	1	3	0	8	0	3	0	1	0	1	3	0	0	0	2	1	7	1	1	1	3	2	0	2	0	2	0	0	0	0	0	0	0	0	0	0	1	2
22	1	4	2	1	2	25	2	3	5	2	1	1	3	0	8	0	3	0	1	0	1	4	0	0	0	2	1	7	0	3	0	2	2	0	2	0	2	0	1	0	0	0	0	1	0	0	0	1	1.5
22	1	4	2	1	2	24	3	3	4	2	1	1	3	0	8	0	3	0	1	0	1	3	0	0	0	3	0	7	0	1	1	2	2	0	1	0	2	0	1	1	0	0	0	1	0	0	0	1	2
23	1	1	2	1	2	25	3	2	4	2	1	1	3	0	8	0	3	0	1	1	1	3	0	0	0	2	1	7	1	1	1	2	2	0	2	0	2	0	0	0	0	0	0	0	0	0	1	1	0.5
27	1	1	2	1	2	30	3	2	3	1	2	1	3	0	2	1	2	1	5	0	0	1	0	0	0	3	0	7	0	1	1	2	1	0	1	0	1	0	0	0	0	0	0	0	0	0	0	1	1
33	1	1	2	1	2	33	3	3	4	2	2	1	3	0	3	1	2	1	20	1	1	4	0	0	0	1	1	7	1	1	1	3	1	0	1	0	1	0	1	1	0	1	1	1	1	0	0	0	0
22	1	2	6	1	2	28	4	6	2	1	1	1	1	1	1	1	3	0	5	1	0	3	1	1	2	3	0	7	1	1	1	1	3	1	3	1	3	1	0	0	0	0	0	0	0	0	0	0	0
24	1	3	3	1	2	28	3	3	6	2	3	1	3	0	3	1	2	1	5	1	1	4	1	0	4	1	1	7	1	1	1	3	2	0	2	0	2	0	1	1	0	1	1	1	1	1	1	1	1
29	1	2	2	1	2	31	6	3	5	2	6	0	3	0	4	0	1	1	30	1	1	4	0	0	0	3	0	7	1	1	1	5	2	0	2	0	2	0	1	1	0	1	1	1	1	0	1	1	2
31	1	1	3	1	2	35	3	4	5	2	4	0	2	1	4	0	2	1	30	1	1	4	1	0	5	2	1	7	1	2	0	3	2	0	2	0	2	0	1	1	0	1	1	1	1	0	1	1	2
32	1	3	2	1	2	32	3	3	5	2	4	0	3	0	4	0	3	0	30	1	1	4	1	0	5	3	0	7	1	1	1	5	1	0	1	0	2	0	1	1	0	1	1	1	0	0	0	1	2
40	1	1	3	1	2	22	2	3	2	1	1	1	3	0	1	1	3	0	20	1	0	3	1	1	2	3	0	7	1	1	1	3	3	1	3	1	3	1	0	0	0	0	0	0	0	0	0	0	0
26	1	3	3	1	2	28	3	4	4	2	4	0	3	0	4	0	2	1	20	1	1	4	1	0	4	3	0	7	0	1	1	1	2	0	2	0	2	0	1	1	0	1	0	1	0	0	0	1	3
31	1	1	1	2	2	36	3	1	2	1	5	1	3	0	5	1	3	0	25	0	0	1	0	0	0	3	0	7	0	1	1	1	1	0	1	0	1	0	1	0	0	0	0	0	1	0	0	1	0.7
20	1	1	2	1	2	25	3	3	4	2	1	1	3	0	8	0	3	0	1	0	1	3	0	0	0	2	1	7	0	1	1	3	2	0	2	0	2	0	0	0	0	0	0	0	0	0	0	1	2
21	1	1	3	1	2	24	3	3	4	2	1	1	3	0	8	0	3	0	1	0	1	3	0	0	0	2	1	7	1	1	1	2	2	0	2	0	2	0	1	0	0	0	0	1	0	0	0	1	1
21	1	1	3	1	2	23	3	4	3	1	1	1	3	0	8	0	3	0	1	0	0	3	0	0	0	2	1	1	1	4	0	2	2	0	2	0	2	0	1	1	1	0	0	1	1	0	1	1	1
22	1	1	2	1	2	25	3	3	6	2	1	1	3	0	8	0	3	0	1	0	1	3	0	0	0	2	1	7	1	1	1	2	2	0	2	0	2	0	1	1	0	0	0	0	0	0	0	1	1
23	1	1	1	1	2	26	3	3	6	2	1	1	3	0	8	0	3	0	1	0	1	3	0	0	0	2	1	7	1	1	1	2	2	0	2	0	2	0	1	1	0	0	0	0	0	0	1	1	1
22	1	1	5	1	2	30	1	6	2	1	1	1	3	0	1	1	3	0	10	1	0	3	1	1	2	3	0	7	1	1	1	2	3	1	3	1	3	1	0	0	0	0	0	0	0	0	0	0	0
27	1	1	1	1	2	41	1	6	5	2	2	1	3	0	2	1	3	0	29	0	0	1	0	0	0	3	0	7	1	1	1	3	2	0	1	0	1	0	1	1	0	0	0	0	0	0	0	1	1
30	1	1	3	2	2	30	3	3	4	2	5	1	3	0	5	1	3	0	20	1	1	4	1	0	3	3	0	7	1	1	1	3	1	0	1	0	1	0	1	1	0	1	1	1	0	1	0	1	2
32	1	3	3	1	2	35	3	3	6	2	2	1	3	0	4	0	2	1	20	1	1	4	0	0	0	3	0	7	1	1	1	1	1	0	1	0	1	0	1	1	0	1	1	1	1	0	1	1	3
37	1	1	3	1	2	37	3	3	5	2	2	1	3	0	2	1	2	1	2	1	1	4	1	0	4	3	0	7	1	1	1	2	2	0	2	0	2	0	1	1	0	1	1	1	0	0	0	1	2
20	1	5	3	1	2	26	3	2	3	1	1	1	3	0	8	0	3	0	1	0	1	4	0	0	0	3	0	7	0	1	1	2	2	0	2	0	2	0	1	1	0	0	0	0	0	0	0	1	1.5
22	1	1	2	1	2	30	3	3	4	2	1	1	3	0	1	1	3	0	32	1	1	3	0	0	0	1	1	7	0	2	0	2	1	0	1	0	1	0	0	0	0	0	0	0	0	0	0	1	1
24	1	1	2	1	2	30	3	4	3	2	1	1	3	0	1	1	3	0	15	1	1	3	0	0	0	1	1	7	1	2	0	2	3	1	3	1	3	1	0	0	0	0	0	0	0	0	0	1	2
25	1	1	4	1	2	25	2	3	2	1	1	1	3	0	1	1	3	0	5	1	1	3	1	1	5	1	1	7	1	1	1	2	2	0	2	0	2	0	0	0	0	0	0	0	0	0	0	1	1
28	1	1	3	1	2	30	3	3	4	2	1	1	3	0	1	1	3	0	5	1	0	3	0	0	0	1	1	7	1	2	0	2	2	0	2	0	2	0	0	0	0	0	0	0	0	0	0	1	1
26	1	1	3	1	2	32	3	4	3	2	1	1	3	0	1	1	3	0	25	1	1	3	0	0	0	2	1	7	1	3	0	2	3	1	3	1	3	1	0	0	0	0	0	0	0	0	1	1	1
32	1	1	2	1	2	47	3	2	5	2	1	1	3	0	1	1	3	0	40	1	1	3	1	1	7	2	1	7	1	2	0	2	3	1	3	1	3	1	1	1	1	0	0	1	0	0	1	1	2
21	1	1	3	1	2	35	2	1	3	2	2	1	3	0	2	1	3	0	25	0	0	1	0	0	0	3	0	7	1	1	1	4	3	1	3	1	3	1	1	1	0	0	0	1	1	1	0	1	2
23	1	1	1	1	2	31	3	3	2	1	5	1	3	0	5	1	3	0	25	0	0	1	0	0	0	3	0	7	0	1	1	1	1	0	1	0	1	0	0	0	0	0	0	0	0	0	0	1	0.4
25	1	1	3	2	2	30	2	3	2	1	2	1	3	0	2	1	3	0	25	0	0	1	0	0	0	3	0	7	1	1	1	2	1	0	1	0	1	0	0	0	0	0	0	0	0	0	1	1	1
26	1	1	4	1	2	35	3	3	4	2	7	0	3	0	7	0	3	0	25	0	0	1	0	0	0	3	0	7	1	1	1	1	1	0	1	0	1	0	1	0	0	0	0	0	0	0	0	1	0.2
30	1	1	3	1	2	35	2	4	3	2	7	0	3	0	7	0	3	0	30	0	0	1	0	0	0	3	0	7	1	1	1	2	1	0	1	0	1	0	0	0	0	0	0	0	0	0	0	1	1.5
19	1	1	2	1	2	22	3	2	3	1	1	1	1	1	1	1	3	0	30	1	1	2	0	0	0	1	1	7	1	2	0	2	1	0	2	0	2	0	1	1	1	0	0	1	0	0	1	1	2
20	1	1	3	1	2	25	2	3	2	1	1	1	3	0	1	1	3	0	2	1	0	3	0	0	0	1	1	7	1	1	1	1	2	0	2	0	2	0	0	0	0	0	0	0	0	0	0	1	0.5
24	1	1	3	1	2	28	2	4	4	2	1	1	3	0	1	1	3	0	20	1	1	3	0	0	0	1	1	7	0	1	1	2	2	0	2	0	2	0	0	0	0	0	0	0	0	0	0	1	0.5
28	1	4	3	1	2	30	3	3	6	2	4	0	3	0	2	1	2	1	20	1	1	4	0	0	0	3	0	7	1	1	1	3	1	0	1	0	1	0	1	1	0	1	1	1	1	0	1	1	2
30	1	1	3	1	2	40	3	3	5	2	2	1	3	0	2	1	2	1	25	0	0	1	0	0	0	3	0	7	0	1	1	2	1	0	1	0	1	0	0	0	0	0	0	0	0	0	0	1	0.4
32	1	1	1	1	2	40	3	3	5	2	2	1	3	0	2	1	2	1	54	1	0	1	0	0	0	3	0	7	1	1	1	3	1	0	1	0	1	0	0	0	0	0	0	0	0	0	0	1	0.6
23	1	1	4	1	2	28	3	4	2	1	2	1	3	0	2	1	2	1	30	0	0	1	0	0	0	3	0	7	1	1	1	3	3	1	3	1	3	1	0	0	0	0	0	0	0	0	0	1	0.5
20	1	1	3	1	2	25	3	4	2	1	1	1	3	0	1	1	3	0	30	1	1	3	0	0	0	1	1	7	0	2	0	1	2	0	2	0	2	0	0	0	0	0	0	0	0	0	0	1	1
20	1	1	2	1	2	25	3	3	4	2	1	1	3	0	8	0	3	0	1	0	1	4	0	0	0	2	1	7	1	1	1	2	2	0	2	0	2	0	1	1	0	0	0	1	0	0	1	1	2
22	1	1	2	1	2	24	3	3	3	1	1	1	3	0	1	1	3	0	30	1	1	3	0	0	0	1	1	7	0	2	0	3	2	0	2	0	2	0	1	1	1	0	0	1	0	0	1	1	2
25	1	1	3	1	2	35	2	3	4	2	1	1	1	1	1	1	3	0	1	1	0	3	0	0	0	1	1	7	1	1	1	3	3	1	3	1	3	1	0	0	0	0	0	0	0	0	1	1	2
27	1	1	3	1	2	35	2	3	4	2	1	1	3	0	1	1	3	0	20	1	1	3	0	0	0	1	1	7	0	1	1	2	3	1	3	1	3	1	0	0	0	0	0	0	0	0	0	1	1
30	1	1	2	1	2	35	3	4	6	2	1	1	3	0	1	1	3	0	5	1	1	3	0	0	0	1	1	7	0	2	0	2	2	0	2	0	2	0	0	0	0	0	0	0	0	0	0	1	1
19	3	1	4	1	2	28	7	4	2	1	1	1	3	0	1	1	1	1	35	1	1	3	1	1	9	3	0	7	1	1	1	1	3	1	3	1	2	0	1	0	1	0	0	0	0	0	1	1	2
24	1	1	2	1	2	30	3	3	3	1	1	1	3	0	3	1	2	1	40	1	1	4	0	0	0	2	1	7	0	2	0	1	2	0	2	0	2	0	1	0	0	0	0	1	0	0	0	1	2
22	1	1	1	2	2	30	3	1	3	1	5	1	3	0	5	1	3	0	2	0	0	1	0	0	0	3	0	7	0	1	1	1	1	0	1	0	1	0	0	0	0	0	0	0	0	0	0	1	0.2
23	1	1	3	2	2	30	2	3	1	1	2	1	3	0	2	1	3	0	32	0	0	1	0	0	0	3	0	7	1	1	1	2	2	0	2	0	2	0	1	1	0	0	0	1	1	0	0	1	1
25	1	1	3	1	2	30	3	3	2	1	3	1	3	0	2	1	2	1	15	0	0	1	0	0	0	3	0	7	1	1	1	3	3	1	1	0	2	0	1	0	0	0	0	1	1	0	0	1	2
30	1	1	2	1	2	35	3	2	4	2	5	1	3	0	5	1	3	0	10	0	0	1	0	0	0	3	0	7	0	1	1	2	1	0	1	0	1	0	0	0	0	0	0	0	0	0	0	1	0.5
32	1	1	4	1	2	40	2	5	4	2	1	1	3	0	1	1	3	0	20	1	0	3	0	0	0	3	0	7	1	1	1	3	3	1	3	1	3	1	1	1	0	0	0	0	1	0	1	1	1
26	1	4	2	1	2	30	2	4	3	1	1	1	3	0	1	1	3	0	35	1	1	3	0	0	0	2	1	7	1	2	0	2	3	1	3	1	3	1	1	1	0	0	0	0	1	0	1	1	2
20	1	1	5	1	2	22	3	3	4	1	1	1	3	0	1	1	3	0	20	1	0	4	0	0	0	3	0	7	0	1	1	1	1	0	1	0	1	0	0	0	0	0	0	0	0	0	0	1	0.5
23	1	1	3	1	2	30	2	5	3	1	2	1	3	0	2	1	3	0	10	0	0	3	0	0	0	3	0	7	0	1	1	2	3	1	3	1	3	1	0	0	0	0	0	0	0	0	0	1	0.5
32	1	2	4	3	2	38	2	2	3	2	5	1	3	0	5	1	3	0	2	0	0	1	0	0	0	3	0	7	0	1	1	4	3	1	3	1	3	1	0	0	0	0	0	0	0	0	0	0	0
34	4	4	3	1	2	40	3	3	4	2	1	1	3	0	1	1	3	0	10	1	0	4	0	0	0	3	0	7	0	1	1	1	1	0	1	0	1	0	0	0	0	0	0	0	0	0	0	1	1
30	1	1	3	1	2	40	2	4	4	2	1	1	3	0	1	1	3	0	35	1	1	4	0	0	0	2	1	7	1	3	0	2	3	1	3	1	3	1	1	1	0	0	0	0	1	0	1	1	1.5
20	1	1	3	1	2	22	2	3	2	1	1	1	1	1	1	1	3	0	5	1	0	3	1	1	3	1	1	7	1	1	1	1	3	1	3	1	3	1	0	0	0	0	0	0	0	0	0	0	0
24	1	1	3	1	2	29	3	3	2	1	1	1	3	0	3	1	2	1	40	1	1	3	0	0	0	2	1	7	1	2	0	2	3	1	3	1	3	1	1	1	0	0	0	0	0	0	1	1	0.8
28	1	1	2	1	2	34	1	4	4	2	1	1	3	0	1	1	3	0	30	0	1	3	0	0	0	2	1	1	0	2	0	2	2	0	2	0	2	0	1	1	1	0	0	0	0	0	0	1	1
27	1	1	3	1	2	35	3	4	3	2	1	1	3	0	1	1	3	0	25	1	1	4	0	0	0	2	1	7	0	3	0	1	2	0	2	0	2	0	0	0	0	0	0	0	0	0	0	1	1
32	1	2	3	1	2	46	2	4	5	2	1	1	2	1	1	1	3	0	2	1	1	3	1	1	9	2	1	7	1	2	0	2	3	1	3	1	3	1	1	1	0	0	0	0	1	0	1	1	2
20	1	1	1	1	1	#NULL!	#NULL!	#NULL!	5	2	5	1	2	1	3	1	3	0	31	0	0	2	0	0	0	2	1	2	0	2	0	4	1	0	1	0	1	0	0	0	0	0	0	0	0	0	0	0	0
25	2	2	3	1	2	30	3	4	2	1	2	1	3	0	2	1	2	1	15	0	0	1	0	0	0	3	0	7	0	1	1	3	1	0	1	0	1	0	1	1	0	0	1	0	1	0	0	1	2
30	2	1	1	1	2	35	3	2	5	2	5	1	3	0	5	1	3	0	5	0	0	1	0	0	0	3	0	7	1	1	1	2	1	0	1	0	1	0	0	0	0	0	0	0	0	0	0	1	0.5
20	1	1	2	1	2	26	3	2	5	2	1	1	3	0	8	0	3	0	1	0	1	2	0	0	0	3	0	7	1	1	1	2	2	0	2	0	2	0	1	1	0	0	0	0	0	0	0	1	1
21	1	1	2	1	2	26	4	2	5	2	1	1	3	0	8	0	1	1	1	0	1	3	0	0	0	3	0	7	0	1	1	2	2	0	2	0	2	0	1	1	0	0	0	0	0	0	0	1	1.5
22	1	1	3	1	2	25	3	3	4	2	1	1	3	0	8	0	3	0	1	1	1	4	0	0	0	2	1	7	1	1	1	3	2	0	2	0	2	0	1	1	0	0	0	1	0	0	1	1	1.5
25	1	1	2	1	2	30	4	2	2	1	2	1	3	0	2	1	1	1	3	0	0	1	0	0	0	3	0	7	0	1	1	2	1	0	1	0	1	0	0	0	0	0	0	0	0	0	0	1	0.5
29	1	1	3	2	2	33	3	3	2	1	2	1	3	0	2	1	2	1	23	0	0	1	0	0	0	3	0	7	0	1	1	1	1	0	1	0	1	0	0	0	0	0	0	0	0	0	0	1	1
23	1	1	2	1	2	25	3	3	4	2	1	1	3	0	8	0	3	0	1	0	1	3	0	0	0	2	1	7	1	1	1	3	2	0	2	0	2	0	1	1	0	0	0	1	0	0	1	1	2
20	1	1	3	1	2	35	3	3	4	2	1	1	3	0	1	1	3	0	24	1	1	3	0	0	0	1	1	7	1	2	0	2	2	0	2	0	2	0	1	0	0	0	0	1	0	0	0	1	1
25	1	1	3	1	2	30	3	4	4	1	1	1	3	0	1	1	3	0	20	1	1	3	0	0	0	1	1	7	0	2	0	2	2	0	2	0	2	0	0	0	0	0	0	0	0	0	0	1	0.5
20	1	2	3	1	2	25	3	4	3	1	1	1	3	0	1	1	3	0	60	1	0	4	0	0	0	3	0	7	1	1	1	2	3	1	3	1	3	1	0	0	0	0	0	0	0	0	0	0	0
24	1	4	1	1	2	30	2	3	3	1	1	1	3	0	1	1	3	0	30	1	0	4	0	0	0	3	0	7	1	1	1	1	1	0	1	0	1	0	1	1	1	0	0	0	1	0	1	1	1
28	1	2	5	3	2	35	3	4	3	2	1	1	3	0	1	1	3	0	10	1	0	4	0	0	0	3	0	7	0	1	1	5	3	1	3	1	3	1	0	0	0	0	0	0	0	0	0	1	2
32	1	1	1	1	2	40	4	3	3	2	1	1	3	0	1	1	3	0	40	1	0	4	0	0	0	3	0	7	0	1	1	1	1	0	1	0	1	0	1	1	0	0	0	0	0	0	0	1	1
27	1	4	2	1	2	32	3	3	4	2	1	1	3	0	3	1	2	1	40	1	1	4	1	0	7	3	0	7	1	1	1	2	3	1	1	0	2	0	1	0	1	0	1	1	0	1	1	1	0.5
24	1	1	1	1	2	30	3	4	3	1	1	1	3	0	1	1	3	0	20	1	1	3	0	0	0	2	1	7	1	3	0	2	3	1	3	1	3	1	1	0	1	0	0	1	0	0	1	1	0.5
30	1	1	1	1	2	45	3	2	6	2	1	1	3	0	3	1	2	1	35	1	1	1	0	0	0	2	1	7	0	2	0	2	2	0	2	0	2	0	1	1	1	0	0	1	0	0	1	1	1
20	1	1	3	1	2	25	3	4	3	1	1	1	3	0	1	1	3	0	20	1	0	4	0	0	0	3	0	7	1	1	1	2	3	1	3	1	3	1	1	1	0	0	0	0	0	0	1	1	2
25	2	1	1	1	2	30	4	3	4	2	1	1	3	0	1	1	3	0	5	1	0	4	0	0	0	3	0	7	1	1	1	2	1	0	1	0	1	0	1	0	1	0	1	0	0	0	1	1	1
20	1	1	2	1	2	22	3	2	4	2	2	1	3	0	2	1	2	1	30	0	1	4	0	0	0	1	1	7	1	1	1	2	1	0	1	0	1	0	1	1	0	0	1	1	1	0	0	1	2
20	1	1	3	1	2	22	3	5	5	2	5	1	3	0	5	1	3	0	30	0	1	3	0	0	0	1	1	7	0	2	0	2	1	0	1	0	1	0	1	1	1	1	1	1	1	0	0	1	1
24	1	1	3	1	2	26	2	3	3	1	1	1	3	0	1	1	3	0	18	1	1	3	0	0	0	1	1	7	1	1	1	2	2	0	2	0	2	0	1	0	0	0	1	1	1	0	1	1	1
25	1	1	3	1	2	30	2	3	2	1	1	1	3	0	1	1	3	0	10	1	1	3	0	0	0	1	1	7	1	1	1	1	2	0	2	0	2	0	0	0	0	0	0	0	0	0	0	1	1
26	1	1	2	1	2	35	3	3	5	2	1	1	3	0	1	1	3	0	15	1	1	3	0	0	0	1	1	7	0	2	0	2	2	0	2	0	2	0	0	0	0	0	0	0	0	0	0	1	1
20	1	4	3	1	2	25	2	3	3	1	1	1	3	0	1	1	3	0	20	1	0	4	0	0	0	3	0	7	1	1	1	3	1	0	1	0	1	0	1	0	0	0	0	1	0	0	1	1	0.5
24	1	2	2	1	2	26	2	2	3	1	1	1	3	0	1	1	3	0	10	0	0	1	0	0	0	3	0	7	1	1	1	3	2	0	2	0	2	0	1	0	0	0	0	0	0	0	0	1	0.5
28	1	1	2	1	2	35	3	3	3	2	5	1	3	0	5	1	3	0	25	0	0	1	0	0	0	3	0	7	0	1	1	2	1	0	1	0	1	0	1	0	0	0	0	1	1	0	0	1	1
34	1	1	1	1	2	40	2	3	3	2	1	1	3	0	1	1	3	0	20	1	0	4	0	0	0	3	0	7	1	1	1	3	1	0	1	0	1	0	1	1	1	0	1	0	0	0	1	1	1
28	1	1	4	1	2	30	3	2	4	2	1	1	3	0	1	1	3	0	5	0	0	1	0	0	0	3	0	7	0	1	1	2	1	0	1	0	1	0	0	0	0	0	0	0	0	0	0	1	0.5
30	1	1	1	1	2	45	3	2	6	2	1	1	3	0	1	1	3	0	35	0	1	4	0	0	0	2	1	7	1	4	0	2	3	1	3	1	3	1	0	0	0	0	0	0	0	0	0	0	0
35	1	1	1	1	2	43	3	4	5	2	1	1	3	0	1	1	3	0	2	0	1	3	0	0	0	2	1	7	1	4	0	2	3	1	1	0	2	0	1	1	1	0	0	1	1	0	1	1	1
20	1	1	3	1	2	22	2	3	2	1	1	1	3	0	3	1	3	0	20	1	1	3	1	1	8	3	0	7	0	1	1	2	3	1	3	1	3	1	0	0	0	0	0	0	0	0	0	1	1
20	1	1	3	3	2	45	3	5	5	2	1	1	3	0	1	1	3	0	30	0	1	3	1	1	5	1	1	7	1	1	1	3	2	0	3	1	3	1	1	1	1	1	1	1	1	1	0	1	1
24	1	1	4	1	2	34	3	5	4	2	1	1	3	0	1	1	3	0	5	1	1	3	0	0	0	1	1	7	0	2	0	3	3	1	3	1	3	1	1	1	0	0	0	0	1	0	1	1	1
25	1	1	3	1	2	30	3	3	2	1	1	1	3	0	1	1	3	0	15	1	1	3	0	0	0	1	1	7	0	2	0	1	2	0	2	0	2	0	0	0	0	0	0	0	0	0	0	1	1
26	1	1	3	1	2	37	3	3	4	2	1	1	3	0	1	1	3	0	20	1	1	3	0	0	0	1	1	7	0	2	0	2	2	0	2	0	2	0	1	1	0	0	0	0	0	0	1	1	1
30	1	1	3	1	2	38	3	3	5	2	1	1	3	0	1	1	3	0	10	1	1	3	0	0	0	1	1	7	0	2	0	2	2	0	2	0	2	0	0	0	0	0	0	0	0	0	0	1	1
20	1	1	4	1	2	28	1	6	2	1	1	1	2	1	1	1	3	0	35	1	1	3	0	0	0	2	1	7	1	2	0	3	3	1	3	1	3	1	0	0	0	0	0	0	0	0	0	1	1
26	1	1	3	1	2	30	3	3	4	2	1	1	3	0	1	1	3	0	15	1	1	3	0	0	0	1	1	7	1	2	0	2	2	0	2	0	2	0	1	0	0	0	0	0	0	0	0	1	1
30	4	4	2	1	2	39	3	3	4	2	1	1	3	0	1	1	3	0	40	1	1	3	0	0	0	1	1	7	0	2	0	3	2	0	2	0	2	0	0	0	0	0	0	0	0	0	0	1	1
35	1	1	2	1	2	40	2	3	4	2	1	1	3	0	1	1	3	0	5	1	1	3	0	0	0	1	1	7	0	2	0	2	2	0	2	0	2	0	1	0	0	0	0	1	0	0	0	1	2
22	1	1	3	1	2	25	3	1	3	1	5	1	3	0	5	1	3	0	10	0	0	1	0	0	0	3	0	7	0	1	1	1	1	0	1	0	1	0	0	0	0	0	0	0	0	0	0	1	1
25	1	1	4	1	2	27	2	4	3	1	5	1	3	0	5	1	3	0	15	0	0	1	0	0	0	3	0	7	1	1	1	2	3	1	3	1	3	1	1	1	0	0	0	0	0	0	0	1	0.5
28	1	2	3	1	2	32	4	3	3	2	1	1	3	0	1	1	3	0	20	1	0	4	0	0	0	3	0	7	0	1	1	2	1	0	1	0	1	0	0	0	0	0	0	0	0	0	0	1	1
35	1	1	3	1	2	40	2	3	3	2	1	1	3	0	1	1	3	0	10	1	0	4	0	0	0	3	0	7	0	1	1	2	1	0	1	0	1	0	0	0	0	0	0	0	0	0	0	1	0.5
25	1	1	2	1	2	32	2	2	4	2	1	1	3	0	1	1	3	0	35	0	0	1	0	0	0	3	0	7	0	1	1	1	1	0	1	0	1	0	1	0	0	0	0	0	0	0	0	1	0.5
30	1	1	1	3	2	41	7	2	4	2	1	1	3	0	1	1	1	1	25	0	1	4	0	0	0	2	1	7	1	2	0	2	3	1	3	1	3	1	1	0	0	1	0	0	0	0	0	1	1
36	1	1	3	1	2	40	3	3	4	2	1	1	3	0	1	1	3	0	30	1	0	4	0	0	0	3	0	7	1	1	1	3	3	1	3	1	3	1	1	1	1	1	0	0	1	0	1	1	1
28	1	1	2	1	2	35	3	4	4	2	1	1	3	0	1	1	3	0	45	1	1	4	0	0	0	2	1	7	0	4	0	2	3	1	3	1	3	1	1	1	0	0	0	0	0	0	1	1	2
27	1	2	4	1	2	32	3	4	3	2	1	1	3	0	1	1	3	0	35	1	1	3	0	0	0	2	1	7	1	3	0	2	3	1	3	1	3	1	1	1	1	0	0	1	0	0	1	1	2.5
25	1	1	5	3	2	28	2	4	2	1	1	1	1	1	1	1	3	0	10	0	0	3	1	1	2	1	1	7	1	1	1	1	3	1	3	1	3	1	0	0	0	0	0	0	0	0	0	0	0
22	1	1	3	1	2	30	3	4	2	1	1	1	3	0	1	1	3	0	45	1	1	3	0	0	0	2	1	7	1	3	0	1	2	0	2	0	2	0	1	0	0	0	1	1	0	0	1	1	0.5
30	1	2	4	1	2	45	2	3	4	2	1	1	3	0	1	1	3	0	35	0	1	4	0	0	0	2	1	7	1	3	0	2	3	1	3	1	3	1	1	1	1	0	0	0	0	0	1	1	1.5
24	2	1	2	1	2	30	2	4	4	2	2	1	3	0	2	1	3	0	25	0	0	1	0	0	0	3	0	7	0	1	1	1	1	0	1	0	1	0	1	1	0	0	0	0	0	0	0	1	0.5
35	1	1	2	1	2	37	3	5	5	2	5	1	3	0	5	1	3	0	10	0	0	1	0	0	0	3	0	7	1	1	1	3	2	0	2	0	2	0	1	1	1	0	0	1	0	0	0	1	1
22	1	1	1	2	2	29	3	3	1	1	2	1	3	0	2	1	3	0	2	0	0	1	0	0	0	3	0	7	1	1	1	2	2	0	2	0	2	0	1	1	0	0	1	0	0	0	0	1	1.5
25	1	1	3	2	2	30	2	3	1	1	2	1	3	0	2	1	3	0	25	0	0	1	0	0	0	3	0	7	0	1	1	2	1	0	1	0	1	0	0	0	0	0	0	0	0	0	0	0	0
28	1	1	3	1	2	33	3	4	3	2	7	0	3	0	7	0	3	0	20	0	0	1	0	0	0	3	0	7	0	1	1	2	1	0	1	0	1	0	0	0	0	0	0	0	0	0	0	1	1
30	1	1	3	1	2	35	3	4	3	2	2	1	3	0	2	1	2	1	15	0	0	1	0	0	0	3	0	7	1	1	1	2	2	0	2	0	2	0	0	0	0	0	0	0	0	0	0	1	0.5
22	1	1	1	1	2	30	2	2	2	1	1	1	3	0	1	1	3	0	40	1	1	3	0	0	0	1	1	7	0	1	1	2	2	0	2	0	2	0	1	1	0	0	1	0	1	0	0	1	1
25	1	1	3	1	2	30	3	3	3	1	1	1	3	0	1	1	3	0	10	1	1	3	0	0	0	1	1	7	1	2	0	1	2	0	2	0	2	0	0	0	0	0	0	0	0	0	0	0	0
25	1	1	3	1	2	35	2	3	5	2	1	1	3	0	1	1	3	0	5	1	1	3	0	0	0	1	1	7	0	1	1	2	3	1	3	1	3	1	1	1	0	0	0	0	0	0	0	1	1
27	1	1	3	1	2	32	3	3	4	2	1	1	3	0	1	1	3	0	25	1	1	3	0	0	0	1	1	7	0	2	0	2	2	0	2	0	2	0	1	0	0	0	0	0	0	1	0	1	1
30	1	1	2	1	2	35	3	3	5	2	1	1	3	0	1	1	3	0	28	1	1	3	0	0	0	1	1	7	0	2	0	3	2	0	2	0	2	0	1	1	0	0	0	1	1	0	1	1	1
22	1	1	2	1	2	26	3	4	4	1	1	1	3	0	1	1	3	0	35	1	1	3	0	0	0	1	1	7	1	2	0	3	2	0	2	0	2	0	0	0	0	0	0	0	0	0	0	1	2
25	1	1	3	2	2	27	3	3	4	1	1	1	3	0	1	1	3	0	15	1	1	3	0	0	0	1	1	7	0	2	0	1	2	0	2	0	2	0	1	1	0	0	0	1	0	0	0	1	1
27	1	1	4	1	2	35	3	3	4	2	1	1	3	0	1	1	3	0	30	1	1	3	0	0	0	1	1	7	0	2	0	1	2	0	2	0	2	0	0	0	0	0	0	0	0	0	0	1	1
30	1	1	4	1	2	42	3	5	4	2	1	1	3	0	1	1	3	0	27	1	1	3	0	0	0	1	1	7	0	2	0	3	2	0	2	0	2	0	1	1	0	0	1	1	1	0	0	1	1
19	1	2	3	1	2	25	4	4	3	1	1	1	3	0	1	1	3	0	5	1	0	3	1	1	2	1	1	7	1	1	1	2	3	1	3	1	3	1	0	0	0	0	0	0	0	0	0	0	0
22	1	2	1	1	2	26	4	3	3	1	1	1	3	0	1	1	3	0	20	1	0	4	0	0	0	3	0	7	0	1	1	1	1	0	1	0	1	0	0	0	0	0	0	0	0	0	0	1	1
25	1	2	4	1	2	30	2	4	3	1	1	1	3	0	1	1	3	0	10	1	0	4	0	0	0	3	0	7	0	1	1	2	1	0	1	0	1	0	0	0	0	0	0	0	0	0	0	1	1
28	1	2	3	1	2	35	4	4	3	2	1	1	3	0	1	1	1	1	5	1	0	3	1	1	2	1	1	7	0	1	1	2	3	1	3	1	3	1	0	0	0	0	0	0	0	0	0	0	0
35	1	1	3	1	2	40	3	3	3	2	1	1	3	0	1	1	3	0	20	1	0	4	0	0	0	3	0	7	1	1	1	2	1	0	1	0	1	0	1	1	1	0	1	0	1	1	1	1	1
28	1	1	3	1	2	34	3	4	4	2	1	1	3	0	1	1	3	0	15	1	1	4	0	0	0	2	1	7	1	3	0	2	3	1	3	1	3	1	0	0	0	0	0	0	0	0	0	1	2
22	1	1	3	1	2	25	3	3	4	1	1	1	3	0	1	1	3	0	10	1	0	4	0	0	0	3	0	7	0	1	1	2	1	0	1	0	1	0	0	0	0	0	0	0	0	0	0	1	0.5
26	1	1	5	1	2	40	3	3	4	1	1	1	3	0	1	1	3	0	20	1	0	4	0	0	0	3	0	7	1	1	1	3	3	1	3	1	3	1	0	0	0	0	0	0	0	0	0	1	1
30	1	1	2	1	2	41	3	3	4	2	1	1	3	0	1	1	3	0	25	0	1	3	0	0	0	2	1	7	1	3	0	2	3	1	3	1	3	1	0	0	0	0	0	0	0	0	1	1	2
28	1	1	1	1	2	30	3	3	4	2	1	1	3	0	1	1	3	0	10	1	0	4	0	0	0	1	1	7	1	2	0	3	1	0	1	0	1	0	0	0	0	0	0	0	0	0	0	1	1
19	1	1	3	1	2	27	6	6	2	1	1	1	2	1	1	1	1	1	1	1	1	3	1	1	7	3	0	7	0	1	1	1	3	1	3	1	3	1	0	0	0	0	0	0	0	0	0	1	1
22	1	1	3	1	2	28	4	3	2	1	1	1	3	0	1	1	3	0	30	1	1	3	0	0	0	2	1	7	0	1	1	2	3	1	3	1	3	1	0	0	0	0	0	0	0	0	0	1	1
25	1	1	4	1	2	28	1	4	3	1	1	1	3	0	1	1	3	0	20	1	1	3	0	0	0	2	1	7	1	2	0	2	3	1	3	1	3	1	1	1	0	0	0	1	0	0	0	1	2
30	1	1	1	1	2	45	3	3	5	2	1	1	3	0	1	1	3	0	20	1	1	3	0	0	0	2	1	7	0	4	0	1	2	0	2	0	2	0	0	0	0	0	0	0	0	0	0	1	0.5
25	2	1	3	3	2	27	2	5	4	2	1	1	3	0	1	1	3	0	10	1	0	4	0	0	0	3	0	7	1	1	1	3	3	1	3	1	3	1	1	1	1	0	1	0	1	0	1	1	1
26	1	1	2	1	2	30	3	3	3	1	2	1	3	0	2	1	2	1	5	0	0	1	0	0	0	3	0	7	1	1	1	2	3	1	3	1	3	1	0	0	0	0	0	0	0	0	0	1	0.5
35	2	1	2	1	2	45	3	3	5	2	2	1	3	0	2	1	2	1	5	0	0	1	0	0	0	3	0	7	0	1	1	2	1	0	1	0	1	0	0	0	0	0	0	0	0	0	0	1	0.5
22	1	1	2	1	2	25	3	4	9	2	5	1	3	0	5	1	3	0	20	0	0	1	0	0	0	3	0	7	1	1	1	2	1	0	1	0	1	0	1	1	0	0	0	0	0	0	0	1	0.5
25	1	1	2	1	2	30	3	4	3	1	5	1	3	0	5	1	3	0	30	0	0	1	0	0	0	3	0	7	1	1	1	2	1	0	1	0	1	0	1	0	0	0	0	0	0	0	0	1	0.5
25	1	1	4	1	2	30	3	2	4	2	5	1	3	0	5	1	3	0	60	0	0	1	0	0	0	3	0	7	1	1	1	3	1	0	1	0	1	0	0	0	0	0	0	0	0	0	0	1	0.5
28	1	1	2	1	2	30	2	3	3	1	2	1	3	0	2	1	3	0	15	0	0	1	0	0	0	3	0	7	1	1	1	2	2	0	2	0	2	0	0	0	0	0	0	0	0	0	0	1	0.5
31	1	1	1	1	1	#NULL!	#NULL!	#NULL!	2	1	2	1	3	0	2	1	3	0	25	0	0	1	0	0	0	3	0	7	1	1	1	2	1	0	1	0	1	0	1	1	0	0	0	0	0	0	0	1	0.7
20	1	1	4	1	2	22	3	3	2	1	1	1	3	0	1	1	3	0	12	1	1	3	0	0	0	1	1	7	0	2	0	1	1	0	1	0	1	0	1	1	0	0	0	1	0	0	0	1	0.5
22	1	1	3	1	2	25	3	3	2	1	1	1	3	0	1	1	3	0	20	1	1	3	0	0	0	1	1	7	1	2	0	1	2	0	2	0	2	0	0	0	0	0	0	0	0	0	0	1	0.7
25	1	1	3	1	2	30	2	3	3	1	1	1	3	0	1	1	3	0	20	1	1	3	0	0	0	1	1	7	0	1	1	1	2	0	2	0	2	0	0	0	0	0	0	0	0	0	0	1	1
25	1	1	4	1	2	35	2	4	4	2	1	1	3	0	1	1	3	0	25	1	1	3	0	0	0	1	1	7	1	1	1	2	3	1	3	1	3	1	1	0	0	0	0	0	0	0	0	1	1
28	1	1	2	1	2	38	3	3	5	2	1	1	3	0	1	1	3	0	23	1	1	3	1	1	5	1	1	7	0	1	1	2	2	0	2	0	2	0	1	1	0	0	0	1	1	0	0	1	1
30	1	1	2	1	2	25	3	2	5	2	1	1	3	0	1	1	3	0	30	0	1	3	0	0	0	1	1	7	1	2	0	4	2	0	2	0	1	0	1	1	1	0	1	1	1	0	0	1	1
24	1	1	1	1	2	28	3	3	5	2	3	1	3	0	3	1	2	1	20	1	1	4	1	0	4	2	1	7	1	2	0	4	3	1	2	0	2	0	1	1	0	0	0	0	0	0	1	1	2
29	1	1	3	1	2	32	3	3	6	2	4	0	3	0	4	0	3	0	20	1	1	4	1	0	4	3	0	7	0	1	1	1	2	0	1	0	2	0	1	1	0	0	1	1	0	0	0	1	3
20	1	1	3	1	2	25	2	3	4	1	1	1	3	0	1	1	3	0	29	1	1	3	0	0	0	1	1	7	0	1	1	1	2	0	2	0	2	0	0	0	0	0	0	0	0	0	0	1	0.5
24	1	1	2	1	2	28	3	3	4	1	1	1	3	0	1	1	3	0	45	1	1	3	0	0	0	1	1	7	0	2	0	3	3	1	3	1	3	1	1	1	0	0	0	1	1	0	1	1	1
25	1	1	3	1	2	30	2	3	4	2	1	1	3	0	1	1	3	0	4	1	0	3	0	0	0	1	1	7	1	1	1	1	2	0	2	0	2	0	0	0	0	0	0	0	0	0	1	1	1
28	1	1	3	1	2	36	2	4	4	1	1	1	1	1	1	1	3	0	45	1	1	3	0	0	0	1	1	7	0	1	1	2	2	0	2	0	2	0	0	0	0	0	0	0	0	0	0	0	0
32	1	1	3	1	2	35	3	3	4	2	1	1	3	0	1	1	3	0	20	1	0	4	0	0	0	3	0	7	0	1	1	1	1	0	1	0	1	0	1	1	0	0	0	1	1	0	1	1	1
20	4	3	3	1	2	30	3	3	3	1	1	1	3	0	1	1	3	0	20	1	0	4	0	0	0	3	0	7	0	1	1	1	1	0	1	0	1	0	0	0	0	0	0	0	0	0	0	0	0
22	1	2	4	1	2	25	3	4	3	1	1	1	3	0	1	1	3	0	20	1	0	4	0	0	0	3	0	7	1	1	1	3	3	1	3	1	3	1	0	0	0	0	0	0	0	0	0	0	0
26	1	2	5	3	2	30	3	4	3	1	5	1	3	0	5	1	3	0	2	0	0	1	0	0	0	3	0	7	0	1	1	2	3	1	3	1	3	1	0	0	0	0	0	0	0	0	0	1	1
30	1	1	3	1	2	40	3	3	3	2	1	1	3	0	1	1	3	0	20	1	0	4	0	0	0	3	0	7	0	1	1	1	1	0	1	0	1	0	1	1	0	0	0	0	0	0	0	1	1
23	1	1	4	1	2	28	3	3	4	1	1	1	3	0	1	1	3	0	35	0	1	3	0	0	0	3	0	7	1	1	1	2	3	1	3	1	3	1	1	1	1	0	0	0	0	0	1	1	2
26	1	1	5	1	2	32	1	6	3	2	1	1	3	0	1	1	3	0	20	1	1	3	0	0	0	2	1	1	1	2	0	3	3	1	3	1	3	1	0	0	0	0	0	0	0	0	0	1	2
32	1	1	1	1	2	40	2	2	4	2	2	1	3	0	2	1	3	0	40	0	0	1	0	0	0	3	0	7	0	1	1	1	1	0	1	0	1	0	0	0	0	0	0	0	0	0	0	1	1
20	1	1	4	1	2	30	2	4	2	1	1	1	3	0	1	1	3	0	25	1	1	3	0	0	0	2	1	7	1	2	0	2	3	1	3	1	3	1	0	0	0	0	0	0	0	0	0	1	0.5
24	1	1	4	1	2	28	3	4	2	1	1	1	3	0	1	1	3	0	20	1	1	3	0	0	0	2	1	7	1	3	0	2	3	1	3	1	3	1	0	0	0	0	0	0	0	0	0	1	1.5
28	1	1	3	1	2	35	3	4	4	2	1	1	3	0	1	1	3	0	35	1	1	3	0	0	0	2	1	7	1	4	0	2	3	1	3	1	3	1	1	1	1	0	0	0	0	0	1	1	2
20	1	1	3	1	2	25	2	2	5	2	2	1	3	0	2	1	3	0	10	0	0	1	0	0	0	3	0	7	1	1	1	2	2	0	2	0	2	0	0	0	0	0	0	0	0	0	0	1	0.5
25	2	1	2	1	2	30	3	2	2	1	2	1	3	0	2	1	2	1	5	0	0	1	0	0	0	3	0	7	0	1	1	1	1	0	1	0	1	0	0	0	0	0	0	0	0	0	0	1	0.5
30	1	1	3	1	2	32	3	3	4	2	1	1	3	0	1	1	3	0	10	1	0	4	0	0	0	3	0	7	1	1	1	2	3	1	3	1	3	1	1	1	0	0	0	0	0	0	1	1	1
25	1	1	3	1	2	30	3	3	2	1	1	1	3	0	1	1	3	0	5	1	1	3	0	0	0	1	1	7	0	2	0	1	2	0	2	0	2	0	0	0	0	0	0	0	0	0	0	1	1
26	1	1	3	1	2	30	3	4	2	1	1	1	3	0	1	1	3	0	30	1	0	3	0	0	0	1	1	7	1	2	0	1	2	0	2	0	2	0	0	0	0	0	0	0	0	0	0	0	0
35	1	1	3	1	2	38	3	3	5	2	3	1	1	1	3	1	2	1	3	1	1	4	0	0	0	3	0	7	0	1	1	2	1	0	1	0	1	0	1	1	0	0	0	0	0	0	0	1	1
28	1	1	2	1	2	38	3	2	6	2	1	1	3	0	1	1	3	0	1	1	1	3	0	0	0	2	1	7	1	4	0	2	3	1	3	1	3	1	1	1	1	0	1	0	1	0	1	1	1
20	1	1	4	1	2	25	3	5	2	1	1	1	3	0	8	0	3	0	1	0	1	3	0	0	0	2	1	7	1	4	0	3	2	0	2	0	2	0	0	0	0	0	0	0	0	0	0	1	2
21	1	1	3	1	2	26	3	3	3	1	1	1	3	0	8	0	3	0	1	0	1	3	0	0	0	2	1	7	1	4	0	3	2	0	2	0	2	0	1	1	0	0	0	1	0	0	1	1	1.5
22	1	4	3	1	2	25	3	3	4	2	1	1	3	0	8	0	3	0	1	0	1	4	0	0	0	3	0	7	1	1	1	3	2	0	2	0	2	0	1	1	0	0	0	0	0	0	1	1	1
23	1	1	2	1	2	26	3	3	3	1	1	1	3	0	8	0	3	0	1	0	1	3	0	0	0	2	1	7	0	4	0	2	2	0	2	0	2	0	0	0	0	0	0	0	0	0	0	1	1
25	1	5	1	1	2	25	2	3	4	2	1	1	3	0	8	0	3	0	1	0	1	4	0	0	0	3	0	7	0	1	1	2	2	0	2	0	2	0	1	0	0	0	0	1	0	0	0	1	1
28	1	4	1	2	2	32	3	3	3	2	4	0	3	0	2	1	2	1	10	1	0	4	0	0	0	3	0	7	0	1	1	1	2	0	2	0	2	0	1	1	0	0	0	1	0	0	0	0	0
20	3	1	3	1	2	25	4	3	4	1	1	1	3	0	1	1	3	0	20	1	0	3	1	1	2	1	1	7	1	1	1	1	3	1	3	1	3	1	1	1	1	1	1	1	1	1	1	1	1
24	1	1	3	1	2	22	3	3	4	2	1	1	3	0	1	1	3	0	15	1	1	3	0	0	0	1	1	7	1	2	0	2	2	0	2	0	2	0	1	0	0	0	0	0	0	0	0	1	1
25	1	1	3	1	2	30	3	3	4	2	5	1	3	0	5	1	3	0	5	0	0	4	0	0	0	1	1	7	1	2	0	3	3	1	3	1	3	1	0	0	0	0	0	0	0	0	0	1	1
22	1	1	3	1	2	25	3	3	4	1	1	1	3	0	1	1	3	0	15	1	1	3	0	0	0	1	1	7	0	2	0	1	2	0	2	0	2	0	0	0	0	0	0	0	0	0	0	1	1
25	1	1	3	1	2	35	3	3	4	2	1	1	3	0	1	1	3	0	15	1	1	3	0	0	0	1	1	7	1	2	0	2	2	0	2	0	2	0	0	0	0	0	0	0	0	0	1	1	1
27	1	1	2	1	2	35	2	3	4	2	1	1	3	0	1	1	3	0	25	1	1	3	0	0	0	1	1	7	1	1	1	2	2	0	2	0	2	0	1	0	0	0	1	0	0	1	0	1	1
31	1	1	1	1	2	40	2	3	4	2	1	1	3	0	1	1	3	0	30	1	1	3	0	0	0	1	1	7	1	1	1	3	3	1	3	1	3	1	1	1	0	0	1	1	1	0	1	1	2
19	1	2	3	1	2	25	4	3	3	1	1	1	3	0	1	1	3	0	5	1	0	4	0	0	0	3	0	7	1	1	1	1	1	0	1	0	1	0	0	0	0	0	0	0	0	0	0	1	1
22	1	2	6	1	2	30	3	6	3	1	1	1	3	0	1	1	3	0	5	1	0	4	0	0	0	3	0	7	1	1	1	1	3	1	3	1	3	1	0	0	0	0	0	0	0	0	0	1	2
25	1	2	6	3	2	26	1	5	3	2	1	1	3	0	1	1	3	0	15	1	1	3	1	1	2	3	0	7	1	1	1	3	3	1	3	1	3	1	1	1	1	1	1	1	1	0	1	1	3
29	1	1	3	1	2	28	4	3	4	1	1	1	3	0	1	1	3	0	20	1	1	4	0	0	0	3	0	7	0	1	1	1	1	0	1	0	1	0	0	0	0	0	0	0	0	0	0	1	1
26	1	1	2	1	2	30	3	3	4	2	1	1	3	0	1	1	3	0	35	1	1	4	0	0	0	2	1	7	1	4	0	1	2	0	2	0	2	0	0	0	0	0	0	0	0	0	1	1	0.8
26	1	1	3	1	2	34	2	3	2	1	2	1	3	0	2	1	3	0	25	0	0	1	0	0	0	3	0	7	1	1	1	3	3	1	3	1	3	1	1	1	0	0	0	1	1	0	0	1	1.5
28	1	1	4	1	2	32	2	3	4	2	1	1	1	1	1	1	3	0	2	1	0	3	0	0	0	1	1	7	1	1	1	8	3	1	3	1	3	1	0	0	0	0	0	0	0	0	0	1	1
19	1	1	3	1	1	#NULL!	#NULL!	#NULL!	1	1	1	1	3	0	1	1	3	0	30	1	1	4	1	0	8	3	0	7	0	1	1	1	2	0	2	0	2	0	0	0	0	0	0	0	0	0	0	0	0
22	2	1	4	1	2	28	2	5	2	1	1	1	3	0	1	1	3	0	5	1	1	3	0	0	0	2	1	7	1	2	0	2	3	1	3	1	3	1	0	0	0	0	0	0	0	0	0	0	0
30	1	1	3	1	2	45	3	2	6	2	1	1	3	0	1	1	3	0	25	1	1	3	0	0	0	2	1	7	1	4	0	2	3	1	3	1	3	1	1	1	1	0	0	1	0	0	1	1	2
26	1	2	3	1	2	32	2	5	2	1	2	1	3	0	2	1	3	0	2	0	0	3	0	0	0	3	0	7	1	1	1	2	3	1	3	1	3	1	0	0	0	0	0	0	0	0	0	1	0.5
35	2	1	1	1	2	40	2	6	5	2	2	1	3	0	2	1	3	0	20	0	0	1	0	0	0	3	0	7	1	1	1	2	2	0	2	0	2	0	0	0	0	0	0	0	0	0	0	1	0.5
22	1	1	4	1	2	25	3	2	2	1	5	1	3	0	5	1	3	0	90	0	0	1	0	0	0	3	0	7	0	1	1	2	1	0	1	0	1	0	0	0	0	0	0	0	0	0	0	1	0.5
25	1	1	3	2	2	36	2	1	1	1	2	1	3	0	2	1	3	0	25	0	0	1	0	0	0	3	0	7	0	1	1	2	2	0	2	0	2	0	0	0	0	0	0	0	0	0	0	1	1
25	1	1	3	2	2	35	2	3	1	1	2	1	3	0	2	1	3	0	45	0	0	1	0	0	0	3	0	7	1	1	1	3	2	0	2	0	2	0	1	0	0	0	1	0	1	0	0	1	2
28	1	1	1	1	2	35	3	2	3	2	1	1	3	0	1	1	3	0	10	0	0	1	0	0	0	3	0	7	0	1	1	1	1	0	1	0	1	0	0	0	0	0	0	0	0	0	0	1	0.5
33	1	1	3	1	2	35	3	2	4	2	5	1	3	0	5	1	3	0	3	0	0	1	0	0	0	3	0	7	0	1	1	2	1	0	1	0	1	0	0	0	0	0	0	0	0	0	0	1	0.5
20	1	1	5	1	2	25	3	4	2	1	1	1	1	1	1	1	3	0	20	1	1	3	0	0	0	1	1	7	0	2	0	3	3	1	3	1	3	1	1	1	0	0	0	0	1	0	0	1	1
22	1	1	3	1	2	30	2	4	2	1	1	1	3	0	1	1	3	0	10	1	1	3	0	0	0	1	1	7	1	1	1	2	2	0	2	0	2	0	0	0	0	0	0	0	0	0	0	0	0
25	1	1	3	2	2	30	2	3	3	1	1	1	3	0	1	1	3	0	30	1	1	3	0	0	0	1	1	7	0	1	1	1	2	0	2	0	2	0	0	0	0	0	0	0	0	0	0	0	0
26	1	1	2	1	2	36	3	3	4	2	1	1	3	0	1	1	3	0	28	1	1	3	1	1	4	1	1	7	0	1	1	2	2	0	2	0	2	0	1	1	0	0	0	1	1	0	0	1	0.5
28	1	1	2	1	2	36	3	3	5	2	1	1	3	0	1	1	3	0	20	1	1	4	0	0	0	1	1	7	0	2	0	1	1	0	1	0	1	0	0	0	0	0	0	0	0	0	0	1	0.5
30	1	1	3	1	2	40	3	3	4	2	1	1	3	0	1	1	3	0	2	1	1	3	0	0	0	1	1	7	0	2	0	2	3	1	3	1	3	1	1	0	0	0	0	1	0	1	0	1	1
28	1	3	3	1	2	32	4	4	5	2	2	1	3	0	2	1	1	1	35	1	1	4	0	0	0	3	0	7	0	1	1	5	1	0	1	0	1	0	1	1	0	1	1	1	0	0	1	1	3
20	1	1	2	1	2	22	3	2	4	2	1	1	3	0	8	0	3	0	1	1	1	4	0	0	0	2	1	7	1	1	1	1	1	0	1	0	1	0	1	0	0	0	0	1	1	0	0	1	1.5
22	1	1	3	1	2	32	3	3	3	2	1	1	3	0	1	1	3	0	30	1	1	3	1	1	3	1	1	7	0	1	1	3	1	0	1	0	1	0	0	0	0	0	0	0	0	0	0	1	0.5
25	1	1	2	1	2	24	3	1	4	2	1	1	3	0	8	0	3	0	1	0	1	3	0	0	0	2	1	7	1	1	1	3	2	0	2	0	2	0	0	0	0	0	0	0	0	0	0	1	1
26	1	1	3	1	2	32	3	4	3	2	1	1	3	0	1	1	3	0	22	1	1	3	0	0	0	1	1	7	0	2	0	1	2	0	2	0	2	0	0	0	0	0	0	0	0	0	0	1	1
25	1	1	3	1	2	28	2	5	4	1	1	1	3	0	1	1	3	0	10	1	0	4	0	0	0	3	0	7	1	1	1	3	1	0	1	0	1	0	1	1	0	0	0	0	1	0	0	1	1
26	1	1	3	1	2	35	3	3	4	2	1	1	3	0	1	1	3	0	20	1	1	3	0	0	0	1	1	7	1	2	0	2	2	0	2	0	2	0	1	0	0	0	0	1	0	0	0	1	1
30	1	1	3	1	2	32	3	2	4	2	1	1	3	0	1	1	3	0	28	1	1	3	1	1	4	1	1	7	0	1	1	2	2	0	2	0	2	0	1	1	0	0	1	1	1	0	0	1	1
35	1	1	3	1	2	40	2	3	4	2	1	1	3	0	1	1	3	0	20	1	0	4	0	0	0	3	0	7	1	1	1	3	3	1	3	1	3	1	1	1	1	0	0	0	1	0	1	1	1
21	1	1	4	1	2	26	2	4	4	1	1	1	3	0	1	1	3	0	48	1	1	3	0	0	0	1	1	7	0	1	1	3	2	0	2	0	2	0	0	0	0	0	0	0	0	0	0	1	1
25	1	4	4	1	2	30	3	3	4	1	2	1	3	0	2	1	2	1	10	0	0	1	0	0	0	3	0	7	1	1	1	2	2	0	2	0	2	0	0	0	0	0	0	0	0	0	0	1	0.5
35	1	3	3	1	2	45	2	3	4	2	1	1	3	0	1	1	3	0	10	1	0	3	0	0	0	3	0	7	1	1	1	3	3	1	3	1	3	1	1	1	0	0	0	0	1	0	1	1	1
20	1	1	3	1	2	28	2	4	4	1	1	1	3	0	1	1	3	0	25	0	1	3	0	0	0	2	1	7	1	2	0	1	3	1	3	1	3	1	0	0	0	0	0	0	0	0	0	1	1
28	1	1	3	1	2	40	3	4	4	2	1	1	3	0	1	1	3	0	45	1	1	4	0	0	0	2	1	7	0	3	0	1	2	0	2	0	2	0	0	0	0	0	0	0	0	0	0	1	0.5
30	1	1	2	1	2	42	3	3	4	2	1	1	3	0	3	1	2	1	20	0	1	3	0	0	0	2	1	7	0	2	0	1	2	0	2	0	2	0	0	0	0	0	0	0	0	0	0	1	2
25	1	1	3	3	2	31	2	3	2	1	2	1	3	0	2	1	3	0	23	0	0	1	0	0	0	3	0	7	1	1	1	3	3	1	3	1	3	1	0	0	0	0	0	0	0	0	0	1	2
20	1	1	3	1	2	30	3	3	2	1	1	1	3	0	1	1	3	0	35	1	1	4	0	0	0	2	1	7	1	3	0	1	2	0	2	0	2	0	0	0	0	0	0	0	0	0	0	1	0.5
27	1	2	3	3	2	34	3	3	4	2	1	1	3	0	1	1	3	0	10	1	1	3	0	0	0	2	1	1	1	4	0	2	3	1	3	1	3	1	1	1	0	0	0	0	0	0	0	1	1.5
30	1	1	3	1	2	38	3	3	5	2	1	1	3	0	1	1	3	0	25	1	1	3	0	0	0	2	1	7	0	4	0	1	2	0	2	0	2	0	1	1	1	0	0	1	0	0	0	1	1
28	1	1	1	2	2	37	2	3	2	1	2	1	3	0	2	1	3	0	30	0	0	1	0	0	0	3	0	7	0	1	1	2	2	0	2	0	2	0	1	0	0	0	0	0	0	0	0	1	0.7
25	1	1	6	1	2	35	1	6	4	2	5	1	3	0	5	1	3	0	30	0	0	1	0	0	0	3	0	7	1	1	1	3	3	1	3	1	3	1	0	0	0	0	0	0	0	0	0	1	1.5
30	1	1	3	2	2	35	3	3	2	1	2	1	3	0	2	1	2	1	28	0	0	1	0	0	0	3	0	7	1	1	1	3	2	0	2	0	2	0	1	1	0	0	0	1	1	0	0	1	2
25	1	1	3	1	2	30	3	4	4	2	1	1	3	0	1	1	3	0	19	1	1	3	0	0	0	1	1	7	0	2	0	3	2	0	2	0	2	0	0	0	0	0	0	0	0	0	0	1	1
25	1	1	3	1	2	22	2	3	4	2	1	1	3	0	1	1	3	0	10	1	1	3	0	0	0	1	1	7	1	1	1	1	2	0	2	0	2	0	0	0	0	0	0	0	0	0	0	1	1
26	1	1	3	1	2	30	3	3	4	2	1	1	3	0	1	1	3	0	15	1	1	3	0	0	0	3	0	7	1	1	1	2	2	0	2	0	2	0	0	0	0	0	0	0	0	0	0	0	0
30	1	1	3	1	2	35	2	3	5	2	1	1	3	0	1	1	3	0	28	1	1	3	0	0	0	1	1	7	1	1	1	4	3	1	3	1	3	1	1	1	0	0	0	0	1	0	1	1	2
20	1	1	5	1	2	30	6	3	3	1	1	1	3	0	1	1	1	1	20	0	0	3	1	1	2	1	1	7	1	1	1	2	3	1	3	1	3	1	0	0	0	0	0	0	0	0	0	1	1
20	1	1	1	2	2	25	3	2	5	2	1	1	3	0	8	0	3	0	1	0	1	4	0	0	0	3	0	7	0	1	1	1	2	0	2	0	2	0	1	1	0	0	0	1	0	0	0	1	1.5
21	1	5	3	1	2	24	3	3	4	2	1	1	3	0	8	0	3	0	1	0	1	3	0	0	0	2	1	7	1	1	1	3	2	0	2	0	2	0	1	1	0	1	0	1	0	0	1	1	1.5
21	1	1	3	1	2	26	2	2	4	2	1	1	3	0	8	0	3	0	1	0	1	3	0	0	0	2	1	7	1	3	0	2	2	0	2	0	2	0	1	1	1	0	0	0	0	0	1	1	1.5
22	1	1	3	1	2	26	3	4	5	2	1	1	3	0	8	0	3	0	1	0	1	3	0	0	0	2	1	7	1	1	1	2	2	0	2	0	2	0	1	1	0	0	0	1	0	0	1	1	1.5
23	1	1	1	1	2	26	3	2	6	2	1	1	3	0	1	1	3	0	1	0	1	4	0	0	0	2	1	7	1	4	0	2	2	0	2	0	2	0	1	0	0	0	0	0	0	0	0	1	1.5
30	1	1	1	1	2	35	3	2	5	2	2	1	3	0	2	1	2	1	10	0	0	1	0	0	0	3	0	7	0	1	1	1	1	0	1	0	1	0	0	0	0	0	0	0	0	0	0	1	1
25	1	1	2	1	2	25	3	3	4	2	1	1	3	0	1	1	3	0	1	0	1	4	0	0	0	3	0	7	0	1	1	2	2	0	2	0	2	0	1	1	0	0	0	0	0	0	0	1	1
19	1	1	3	1	2	25	4	3	2	1	1	1	3	0	1	1	3	0	30	1	1	4	1	#NULL!	2	3	0	7	1	1	1	1	3	1	3	1	3	1	0	0	0	0	0	0	0	0	0	0	0
24	1	1	3	1	2	35	3	3	2	1	5	1	3	0	5	1	3	0	30	0	0	1	0	0	0	3	0	7	1	1	1	3	3	1	3	1	3	1	0	0	0	0	0	0	0	0	0	1	0.5
26	1	1	3	1	2	30	2	3	2	1	5	1	3	0	5	1	3	0	25	0	0	1	0	0	0	3	0	7	1	1	1	2	1	0	1	0	1	0	1	1	0	0	0	0	0	0	0	1	1
30	1	4	1	1	2	35	3	2	5	2	4	0	3	0	2	1	2	1	30	1	1	8	0	0	0	3	0	7	0	1	1	1	1	0	1	0	1	0	1	1	0	0	0	0	0	0	0	0	0
20	1	1	3	1	2	25	2	3	2	1	1	1	3	0	1	1	3	0	5	1	1	3	0	0	0	1	1	7	1	1	1	1	2	0	2	0	2	0	0	0	0	0	0	0	0	0	0	1	1
21	1	4	3	1	2	24	3	4	5	2	1	1	3	0	8	0	3	0	1	0	1	3	0	0	0	2	1	7	1	1	1	3	2	0	2	0	2	0	1	1	0	0	0	0	0	0	1	1	1.5
25	1	1	1	1	2	22	3	1	2	1	1	1	3	0	8	0	3	0	1	0	1	2	1	1	2	3	0	7	1	1	1	1	1	0	1	0	2	0	0	0	0	0	0	0	0	0	0	1	1
28	1	1	3	1	2	36	2	4	3	2	1	1	3	0	1	1	3	0	15	1	1	3	0	0	0	1	1	7	0	1	1	3	3	1	3	1	3	1	0	0	0	0	0	0	0	0	0	1	1
36	1	1	1	1	2	42	3	1	7	2	1	1	3	0	1	1	3	0	4	1	1	4	0	0	0	1	1	7	1	2	0	2	1	0	1	0	1	0	0	0	0	0	0	0	0	0	0	1	0.5
24	1	1	3	1	2	28	2	3	4	1	1	1	3	0	1	1	3	0	37	1	1	3	0	0	0	1	1	7	0	1	1	2	2	0	2	0	2	0	0	0	0	0	0	0	0	0	0	1	1
25	1	1	2	1	2	28	3	3	4	2	1	1	3	0	1	1	3	0	15	1	1	3	0	0	0	1	1	7	1	2	0	2	2	0	2	0	2	0	0	0	0	0	0	0	0	0	0	1	1
31	1	1	4	1	2	38	3	4	4	2	1	1	3	0	1	1	3	0	42	1	1	3	0	0	0	1	1	7	0	2	0	2	2	0	2	0	2	0	1	1	0	0	0	1	1	0	0	1	1
28	1	1	3	1	2	36	2	3	4	1	1	1	3	0	1	1	3	0	28	1	1	3	0	0	0	1	1	7	0	1	1	3	2	0	2	0	2	0	1	0	0	0	1	0	1	0	0	1	0.5
38	1	1	3	1	2	45	2	3	4	2	1	1	1	1	1	1	3	0	2	1	0	3	0	0	0	1	1	7	1	1	1	4	3	1	3	1	3	1	1	1	0	0	0	0	0	0	0	1	2
32	1	1	3	1	2	45	3	4	4	2	1	1	3	0	1	1	3	0	20	0	1	3	0	0	0	2	1	7	1	4	0	2	3	1	3	1	3	1	1	1	1	0	0	1	0	1	1	1	2.5
22	1	1	3	1	2	30	2	3	4	1	1	1	3	0	1	1	3	0	20	1	0	4	0	0	0	3	0	7	0	1	1	3	1	0	1	0	1	0	0	0	0	0	0	0	0	0	0	1	1
30	1	1	4	1	2	35	3	3	4	2	2	1	3	0	2	1	2	1	30	0	0	1	0	0	0	3	0	7	0	1	1	2	1	0	1	0	1	0	0	0	0	0	0	0	0	0	0	1	0.2
26	1	1	3	1	2	32	3	4	4	2	1	1	3	0	1	1	3	0	30	1	1	4	1	0	7	2	1	7	0	2	0	1	2	0	2	0	2	0	0	0	0	0	0	0	0	0	1	1	0.5
20	1	1	3	1	2	22	2	3	2	1	1	1	3	0	1	1	3	0	10	1	0	4	1	0	2	3	0	7	0	1	1	2	1	0	1	0	1	0	0	0	0	0	0	0	0	0	0	1	1
28	1	1	2	1	2	32	3	2	3	2	1	1	3	0	1	1	3	0	35	0	1	1	1	0	7	3	0	7	0	1	1	2	2	0	1	0	1	0	1	1	1	0	0	1	1	0	1	1	2
30	1	1	2	1	2	40	2	3	5	2	1	1	2	1	1	1	3	0	2	0	1	3	0	0	0	2	1	1	1	2	0	2	3	1	3	1	3	1	1	1	1	0	1	1	1	0	1	1	2
23	3	1	3	1	2	28	2	4	2	1	1	1	2	1	1	1	3	0	45	0	1	3	0	0	0	2	1	7	1	2	0	2	2	0	2	0	2	0	0	0	0	0	0	0	0	0	0	1	0.5
26	1	1	3	1	2	30	3	2	2	1	1	1	3	0	1	1	3	0	30	1	1	3	0	0	0	2	1	7	1	3	0	2	3	1	3	1	3	1	1	1	0	0	0	0	0	0	1	1	1
25	2	1	3	1	2	27	2	3	2	1	2	1	3	0	2	1	3	0	20	0	0	1	0	0	0	3	0	7	0	1	1	2	1	0	1	0	1	0	1	0	0	0	0	0	0	0	0	1	0.5
27	3	1	2	1	2	30	3	3	4	2	2	1	3	0	2	1	2	1	10	0	0	1	0	0	0	3	0	7	1	1	1	2	2	0	2	0	2	0	0	0	0	0	0	0	0	0	0	1	1
36	1	1	1	1	2	45	2	3	9	2	1	1	3	0	1	1	3	0	5	0	0	4	0	0	0	3	0	7	1	1	1	2	3	1	3	1	3	1	1	1	1	1	0	0	0	0	1	1	2
23	1	1	3	2	2	31	2	3	1	1	2	1	3	0	2	1	3	0	29	0	0	1	0	0	0	3	0	7	0	1	1	1	1	0	1	0	1	0	0	0	0	0	0	0	0	0	0	1	0.2
25	3	1	3	1	2	32	3	3	1	1	5	1	3	0	5	1	3	0	25	0	0	1	0	0	0	3	0	7	0	1	1	2	2	0	2	0	2	0	0	0	0	0	0	0	0	0	0	1	0.5
25	1	1	4	1	2	30	3	4	10	2	5	1	3	0	5	1	3	0	30	0	0	1	0	0	0	3	0	7	1	1	1	2	2	0	2	0	2	0	0	0	0	0	0	0	0	0	0	1	0.1
30	1	1	3	1	2	40	3	3	4	2	8	0	3	0	8	0	3	0	30	0	0	1	0	0	0	3	0	7	0	1	1	2	1	0	1	0	1	0	0	0	0	0	0	0	0	0	0	1	0.3
19	1	1	1	1	1	#NULL!	#NULL!	#NULL!	3	1	1	1	1	1	9	0	3	0	34	0	0	4	0	0	0	1	1	3	0	1	1	2	1	0	1	0	1	0	0	0	0	0	0	0	0	0	0	0	0
20	1	1	3	1	2	27	3	3	2	1	1	1	3	0	1	1	3	0	31	1	1	3	0	0	0	1	1	7	0	2	0	1	2	0	2	0	2	0	1	0	1	0	0	1	0	0	1	1	0.1
22	1	1	3	1	2	25	2	4	2	1	1	1	3	0	1	1	3	0	50	1	1	3	0	0	0	1	1	7	0	1	1	3	2	0	2	0	2	0	1	1	0	0	0	0	1	0	0	1	1
25	1	1	3	1	2	25	3	3	2	1	1	1	3	0	1	1	3	0	28	1	1	3	0	0	0	1	1	7	0	2	0	2	3	1	3	1	3	1	0	0	0	0	0	0	0	0	0	1	1
26	1	1	3	1	2	30	3	3	4	2	1	1	3	0	1	1	3	0	20	1	1	3	0	0	0	1	1	7	0	2	0	2	2	0	2	0	2	0	0	0	0	0	0	0	0	0	0	0	0
28	1	1	3	1	2	30	3	3	4	2	1	1	3	0	1	1	3	0	7	1	0	3	0	0	0	1	1	7	0	2	0	2	2	0	2	0	2	0	1	0	0	0	0	0	0	0	0	1	1
30	1	1	3	1	2	35	3	3	4	2	1	1	3	0	1	1	3	0	15	1	0	3	0	0	0	1	1	7	0	2	0	2	2	0	2	0	2	0	1	0	0	0	0	0	0	0	0	0	0
20	1	1	3	1	2	25	2	3	3	1	1	1	3	0	8	0	3	0	1	0	1	4	0	0	0	2	1	7	1	3	0	2	2	0	2	0	2	0	1	0	0	0	0	1	0	0	1	1	1.5
21	1	1	3	1	2	24	2	3	3	1	1	1	3	0	8	0	3	0	1	0	1	4	0	0	0	2	1	7	1	3	0	3	2	0	2	0	2	0	1	1	0	1	0	1	0	0	1	1	2
22	1	1	3	1	2	30	4	4	3	1	1	1	3	0	1	1	3	0	10	1	0	4	0	0	0	3	0	7	1	1	1	2	3	1	3	1	3	1	0	0	0	0	0	0	0	0	1	1	1
31	1	1	2	1	2	44	3	3	7	2	2	1	3	0	2	1	2	1	25	1	1	4	0	0	0	2	1	7	1	2	0	4	2	0	2	0	2	0	1	1	0	1	1	1	0	0	1	1	3
19	1	1	1	1	2	22	3	1	4	2	1	1	3	0	1	1	3	0	25	1	1	3	0	0	0	1	1	7	0	2	0	4	2	0	2	0	2	0	1	1	0	0	0	0	0	0	0	1	1
20	1	1	3	1	2	25	2	4	2	1	1	1	3	0	1	1	3	0	2	1	1	3	0	0	0	1	1	7	1	1	1	2	2	0	2	0	2	0	0	0	0	0	0	0	0	0	0	0	0
22	1	1	3	1	2	30	3	5	4	2	1	1	3	0	1	1	3	0	10	1	1	3	0	0	0	1	1	7	1	2	0	2	2	0	2	0	2	0	1	1	1	0	0	0	0	0	0	1	1
25	1	1	2	1	2	25	2	3	2	1	1	1	3	0	1	1	3	0	15	1	1	3	0	0	0	1	1	7	0	1	1	1	2	0	2	0	2	0	1	1	0	0	1	0	1	0	0	1	0.5
26	1	1	5	1	2	37	3	5	3	2	1	1	3	0	1	1	3	0	2	1	1	4	0	0	0	1	1	7	1	2	0	3	3	1	3	1	3	1	0	0	0	0	0	0	0	0	0	1	1
30	1	1	2	1	2	35	2	3	4	2	1	1	3	0	1	1	3	0	2	1	1	3	0	0	0	1	1	7	1	1	1	2	2	0	2	0	2	0	1	0	0	0	0	1	0	0	0	1	1
24	1	1	3	1	2	28	2	4	4	1	1	1	3	0	1	1	3	0	38	1	1	3	0	0	0	1	1	7	1	1	1	2	2	0	2	0	2	0	1	1	0	0	1	1	0	0	0	1	1
25	1	1	3	1	2	30	3	3	4	1	1	1	3	0	1	1	3	0	20	1	0	3	0	0	0	1	1	7	0	2	0	1	2	0	2	0	2	0	0	0	0	0	0	0	0	0	0	0	0
28	1	1	3	1	2	32	3	4	4	2	1	1	3	0	1	1	3	0	45	1	1	3	0	0	0	1	1	7	0	2	0	2	2	0	2	0	2	0	0	0	0	0	0	0	0	0	0	1	0.5
32	1	1	3	1	2	38	2	4	4	2	1	1	3	0	1	1	3	0	30	1	1	3	0	0	0	1	1	7	0	1	1	2	3	1	3	1	3	1	1	1	0	0	0	1	1	0	0	1	1
20	1	1	4	1	2	25	2	3	3	1	1	1	3	0	1	1	3	0	5	1	0	4	0	0	0	3	0	7	0	1	1	2	1	0	1	0	1	0	0	0	0	0	0	0	0	0	0	0	0
22	1	2	3	1	2	25	2	3	4	1	1	1	3	0	1	1	3	0	30	1	0	4	0	0	0	3	0	7	0	1	1	1	1	0	1	0	1	0	0	0	0	0	0	0	0	0	0	1	0.5
26	1	1	3	1	2	30	2	4	4	2	5	1	3	0	5	1	3	0	15	0	0	1	0	0	0	3	0	7	0	1	1	3	3	1	3	1	3	1	1	1	0	0	0	0	1	0	0	1	1.5
30	1	1	4	1	2	40	3	5	4	2	1	1	3	0	1	1	3	0	30	1	0	3	0	0	0	3	0	7	1	1	1	2	3	1	3	1	3	1	1	1	1	0	0	0	1	0	1	1	1
26	1	1	3	1	2	30	7	4	3	1	1	1	3	0	1	1	1	1	40	1	1	3	0	0	0	2	1	7	0	2	0	2	3	1	2	0	2	0	1	0	1	0	0	0	1	0	1	1	1
19	1	1	3	1	2	25	3	4	2	1	2	1	3	0	2	1	2	1	5	0	0	1	0	0	0	3	0	7	0	1	1	2	1	0	1	0	1	0	0	0	0	0	0	0	0	0	0	1	0.3
23	1	1	3	1	2	26	2	3	3	1	1	1	3	0	1	1	3	0	15	0	0	1	0	0	0	3	0	7	1	1	1	3	2	0	2	0	2	0	1	0	0	0	0	0	0	0	0	1	0.5
30	1	2	3	1	2	35	3	2	3	2	5	1	3	0	5	1	3	0	15	0	0	1	0	0	0	3	0	7	0	1	1	2	1	0	1	0	1	0	0	0	0	0	0	0	0	0	0	1	1
32	1	1	2	1	2	43	2	2	4	2	1	1	3	0	1	1	3	0	35	1	1	3	0	0	0	2	1	7	1	2	0	2	3	1	3	1	3	1	1	1	1	0	0	0	1	0	1	1	2
30	1	1	2	1	2	40	3	2	6	2	1	1	3	0	1	1	3	0	15	1	1	3	0	0	0	2	1	7	1	4	0	3	3	1	3	1	3	1	1	1	1	0	0	0	0	0	1	1	2
20	1	1	3	1	2	30	3	3	2	1	1	1	3	0	1	1	3	0	20	1	1	3	0	0	0	3	0	7	1	1	1	2	3	1	3	1	3	1	1	0	0	0	0	0	0	0	0	1	1.5
24	1	1	3	1	2	32	3	4	3	2	1	1	3	0	1	1	3	0	30	0	1	3	0	0	0	2	1	7	1	3	0	2	3	1	3	1	3	1	0	0	0	0	0	0	0	0	0	1	0.7
26	1	1	4	1	2	32	2	3	3	2	1	1	3	0	1	1	3	0	35	1	1	3	0	0	0	2	1	7	1	2	0	1	2	0	2	0	2	0	0	0	0	0	0	0	0	0	0	1	0.5
28	1	1	3	1	2	40	3	4	4	2	1	1	3	0	1	1	3	0	25	1	1	3	0	0	0	2	1	7	1	4	0	1	2	0	2	0	2	0	1	1	0	0	0	0	0	0	1	1	1.5
25	2	1	3	1	2	30	3	3	6	2	2	1	3	0	2	1	2	1	2	0	0	1	0	0	0	3	0	7	1	1	1	3	3	1	3	1	3	1	0	0	0	0	0	0	0	0	0	1	0.5
30	1	1	2	1	2	35	3	4	7	2	2	1	3	0	2	1	2	1	50	0	0	3	0	0	0	3	0	7	0	1	1	2	3	1	3	1	3	1	1	0	0	0	0	0	0	0	0	1	0.5
40	1	1	2	1	2	50	3	1	7	2	2	1	3	0	2	1	2	1	5	0	0	1	0	0	0	3	0	7	0	1	1	2	1	0	1	0	1	0	0	0	0	0	0	0	0	0	0	1	0.5
23	1	1	1	2	2	30	3	3	1	1	5	1	3	0	2	1	2	1	22	0	0	1	0	0	0	3	0	7	0	1	1	1	1	0	1	0	1	0	0	0	0	0	0	0	0	0	0	1	0.6
25	1	1	3	2	2	30	2	3	1	1	6	0	3	0	6	0	3	0	30	0	0	1	0	0	0	3	0	7	1	1	1	2	1	0	1	0	1	0	0	0	0	0	0	0	0	0	0	1	0.5
25	1	3	3	1	2	30	2	3	2	1	2	1	3	0	2	1	3	0	45	0	0	1	0	0	0	3	0	7	1	1	1	3	3	1	3	1	3	1	1	1	0	0	0	1	1	0	0	1	1.5
30	1	1	3	1	2	35	3	3	4	2	2	1	3	0	2	1	2	1	30	0	0	1	0	0	0	3	0	7	0	1	1	2	1	0	1	0	1	0	0	0	0	0	0	0	0	0	0	1	1
19	4	4	2	3	2	42	2	4	5	2	1	1	3	0	1	1	3	0	45	0	1	1	0	0	0	2	1	7	0	3	0	2	2	0	2	0	2	0	0	0	0	0	0	0	0	0	0	0	0
20	1	1	4	1	2	25	2	4	2	1	1	1	3	0	1	1	3	0	10	1	1	3	1	1	2	1	1	7	0	1	1	1	2	0	2	0	2	0	0	0	0	0	0	0	0	0	0	1	0.5
22	1	1	3	1	2	25	3	3	2	1	1	1	1	1	1	1	3	0	37	1	1	3	1	1	3	1	1	7	0	1	1	3	2	0	2	0	2	0	1	0	0	0	0	0	1	0	0	1	1
25	1	1	3	1	2	25	3	4	2	1	1	1	3	0	1	1	3	0	10	1	1	3	0	0	0	1	1	7	1	2	0	4	3	1	3	1	3	1	1	1	0	0	0	0	1	0	1	1	2
26	1	1	3	1	2	30	3	3	2	1	1	1	3	0	1	1	3	0	25	1	1	3	0	0	0	1	1	7	0	2	0	1	2	0	2	0	2	0	0	0	0	0	0	0	0	0	0	1	1
35	1	1	3	1	2	40	3	4	6	2	1	1	3	0	1	1	3	0	25	1	1	3	0	0	0	1	1	7	0	2	0	1	1	0	1	0	1	0	0	0	0	0	0	0	0	0	0	1	0.5
22	3	1	2	1	2	27	2	3	4	1	1	1	3	0	1	1	3	0	26	1	1	3	0	0	0	1	1	7	0	1	1	2	2	0	2	0	2	0	1	1	0	0	1	1	1	0	0	1	1
25	1	1	3	1	2	30	3	3	4	1	1	1	3	0	1	1	3	0	21	1	1	3	0	0	0	1	1	7	1	2	0	1	2	0	2	0	2	0	0	0	0	0	0	0	0	0	0	1	1
20	1	1	2	1	2	22	3	2	6	2	1	1	3	0	1	1	3	0	30	1	1	3	0	0	0	1	1	7	1	2	0	5	2	0	2	0	2	0	1	1	1	0	1	0	1	0	1	1	1
24	1	1	3	1	2	30	3	4	3	1	1	1	3	0	1	1	3	0	47	1	1	3	0	0	0	1	1	7	0	2	0	1	1	0	1	0	1	0	0	0	0	0	0	0	0	0	0	1	2
25	1	1	3	1	2	30	3	3	5	2	1	1	3	0	1	1	3	0	20	1	1	3	0	0	0	3	0	7	1	1	1	2	2	0	2	0	2	0	1	0	0	0	1	0	0	0	0	1	1
26	1	1	3	1	2	35	2	4	4	2	1	1	3	0	1	1	3	0	5	1	0	3	0	0	0	1	1	7	1	1	1	2	3	1	3	1	3	1	0	0	0	0	0	0	0	0	0	1	1
29	1	1	4	1	2	28	3	5	2	1	1	1	3	0	1	1	3	0	10	0	1	3	1	1	2	1	1	7	0	1	1	3	2	0	1	0	2	0	1	1	0	0	0	0	1	0	0	1	1
35	1	1	4	1	2	35	3	4	3	2	1	1	3	0	1	1	3	0	10	1	0	3	0	0	0	1	1	7	1	2	0	1	2	0	2	0	2	0	0	0	0	0	0	0	0	0	0	1	1
20	1	1	2	1	2	22	3	2	4	2	1	1	3	0	1	1	3	0	8	1	1	3	0	0	0	2	1	7	1	4	0	2	1	0	2	0	2	0	1	1	1	0	0	1	1	0	1	0	0
23	1	1	2	1	2	25	3	2	2	1	1	1	3	0	1	1	3	0	25	0	0	1	0	0	0	3	0	7	0	1	1	2	1	0	1	0	1	0	0	0	0	0	0	0	0	0	0	1	0.5
25	1	1	3	1	2	28	7	3	2	1	2	1	3	0	2	1	1	1	15	1	1	4	0	0	0	3	0	7	1	1	1	2	2	0	2	0	1	0	1	1	0	0	1	1	0	0	0	1	2
28	1	1	2	1	2	30	4	3	4	2	4	0	2	1	4	0	1	1	30	1	1	4	0	0	0	2	1	7	1	2	0	3	2	0	2	0	2	0	1	0	0	0	1	1	0	0	0	1	3
30	1	1	2	1	2	35	3	3	6	2	1	1	3	0	1	1	3	0	30	0	0	1	0	0	0	3	0	7	0	1	1	2	1	0	1	0	1	0	0	0	0	0	0	0	0	0	0	1	1
32	1	1	3	1	2	60	3	1	4	2	2	1	3	0	2	1	2	1	20	0	0	1	0	0	0	3	0	7	1	1	1	2	3	1	3	1	3	1	1	0	0	0	1	0	1	0	0	1	0.5
33	1	1	3	1	2	42	2	1	4	2	2	1	3	0	2	1	3	0	15	0	0	1	0	0	0	3	0	7	0	1	1	3	1	0	1	0	1	0	0	0	0	0	0	0	0	0	0	1	3
20	1	1	3	1	2	24	2	4	2	1	1	1	3	0	1	1	3	0	27	1	1	3	0	0	0	1	1	7	1	1	1	2	3	1	3	1	3	1	1	1	0	0	0	1	0	0	1	1	0.5
20	1	1	2	1	2	22	3	2	2	1	1	1	3	0	1	1	3	0	30	1	1	4	1	0	1	3	0	7	0	1	1	2	1	0	1	0	3	1	0	0	0	0	0	0	0	0	0	1	1
22	1	1	3	1	2	26	2	3	5	2	1	1	3	0	8	0	3	0	1	0	1	4	0	0	0	2	1	7	1	3	0	3	2	0	2	0	2	0	1	1	0	1	0	1	0	0	1	1	2
25	1	1	3	1	2	25	3	3	2	1	1	1	3	0	1	1	3	0	15	1	0	4	0	0	0	1	1	7	0	2	0	1	1	0	1	0	1	0	1	0	0	0	0	0	0	0	0	1	1
27	1	1	3	1	2	35	3	4	4	2	1	1	3	0	1	1	3	0	30	1	1	3	0	0	0	1	1	7	0	2	0	2	2	0	2	0	2	0	1	1	1	0	0	1	0	0	0	1	1
35	1	1	3	1	2	45	3	3	8	2	1	1	3	0	1	1	3	0	18	1	1	3	0	0	0	1	1	7	0	2	0	1	1	0	1	0	1	0	1	0	0	0	0	1	1	0	0	1	0.5
28	1	1	4	3	2	35	2	4	3	2	1	1	3	0	1	1	3	0	3	1	1	3	0	0	0	1	1	7	1	1	1	1	2	0	2	0	2	0	0	0	0	0	0	0	0	0	0	1	1
24	1	1	5	1	2	35	1	6	4	2	1	1	1	1	1	1	3	0	2	1	0	3	0	0	0	1	1	7	1	1	1	3	3	1	3	1	3	1	1	1	0	0	0	0	1	0	1	1	1
28	1	2	3	1	2	40	1	6	5	2	1	1	3	0	1	1	3	0	10	1	0	4	0	0	0	1	1	7	1	1	1	3	3	1	3	1	3	1	1	1	0	0	0	0	1	0	1	1	1
34	1	3	3	1	2	40	3	4	6	2	2	1	3	0	2	1	2	1	28	1	1	4	1	0	6	3	0	7	1	1	1	4	2	0	2	0	2	0	1	1	0	1	1	1	0	0	1	1	3
23	1	1	3	1	2	32	3	3	3	2	1	1	3	0	1	1	3	0	20	1	0	4	0	0	0	3	0	7	0	1	1	1	1	0	1	0	1	0	0	0	0	0	0	0	0	0	0	1	1
25	2	2	4	1	2	30	3	4	7	2	2	1	3	0	2	1	2	1	5	0	0	1	0	0	0	3	0	7	1	1	1	2	3	1	3	1	3	1	0	0	0	0	0	0	0	0	0	1	1
22	1	3	4	2	2	30	3	3	1	1	7	0	3	0	7	0	3	0	50	0	0	1	0	0	0	3	0	7	0	1	1	1	1	0	1	0	1	0	0	0	0	0	0	0	0	0	0	1	0.5
21	1	1	3	1	2	24	3	3	2	1	1	1	3	0	1	1	3	0	25	1	1	3	0	0	0	1	1	7	0	2	0	1	1	0	1	0	1	0	1	1	0	0	1	1	1	0	0	1	1
32	1	1	3	1	2	35	3	3	6	2	2	1	3	0	2	1	2	1	23	1	1	4	0	0	0	3	0	7	1	1	1	1	1	0	1	0	1	0	0	0	0	0	0	0	0	0	0	1	2
35	1	1	2	1	2	40	3	3	5	2	1	1	3	0	1	1	3	0	5	0	0	1	0	0	0	3	0	7	0	1	1	2	1	0	1	0	1	0	0	0	0	0	0	0	0	0	0	1	1
19	1	2	3	1	2	25	2	3	2	1	1	1	3	0	1	1	3	0	10	1	0	4	0	0	0	3	0	7	0	1	1	1	1	0	1	0	1	0	0	0	0	0	0	0	0	0	0	1	0.5
22	1	1	1	3	2	25	4	1	3	1	1	1	3	0	1	1	3	0	30	1	0	4	0	0	0	3	0	7	0	1	1	2	1	0	1	0	1	0	0	0	0	0	0	0	0	0	0	1	0.5
30	1	4	3	1	2	35	4	3	4	2	1	1	3	0	1	1	3	0	30	1	0	4	0	0	0	3	0	7	0	1	1	1	1	0	1	0	1	0	0	0	0	0	0	0	0	0	0	1	0.5
22	1	1	3	2	2	32	3	3	1	1	2	1	3	0	2	1	2	1	1	0	0	1	0	0	0	3	0	7	0	1	1	1	1	0	1	0	1	0	0	0	0	0	0	0	0	0	0	1	0.3
23	1	1	2	1	2	25	3	5	5	2	1	1	3	0	8	0	3	0	1	0	1	3	0	0	0	2	1	7	0	1	1	2	2	0	2	0	2	0	1	1	0	0	0	0	0	0	0	1	1.5
24	1	1	3	1	2	26	3	5	4	2	1	1	3	0	8	0	3	0	1	0	1	4	0	0	0	2	1	7	1	1	1	2	2	0	2	0	2	0	1	1	0	0	0	1	0	0	0	1	1.5
28	1	1	3	2	2	30	3	3	2	1	5	1	3	0	2	1	2	1	23	0	0	1	0	0	0	3	0	7	1	1	1	2	2	0	2	0	2	0	1	0	0	0	0	0	0	0	0	1	1
35	1	1	1	1	2	40	3	3	6	2	2	1	3	0	2	1	2	1	30	0	0	1	0	0	0	3	0	7	0	1	1	1	1	0	1	0	1	0	0	0	0	0	0	0	0	0	0	1	1
25	1	1	4	1	2	32	2	4	3	2	1	1	3	0	1	1	3	0	30	0	0	1	0	0	0	3	0	7	1	1	1	3	1	0	1	0	1	0	0	0	0	0	0	0	0	0	0	0	0
30	1	1	1	1	2	35	2	1	4	2	1	1	3	0	1	1	3	0	40	0	0	1	0	0	0	3	0	7	0	1	1	1	1	0	1	0	1	0	0	0	0	0	0	0	0	0	0	1	0.2
32	1	1	2	1	2	35	3	3	6	2	4	0	3	0	2	1	2	1	20	1	1	5	1	0	4	3	0	7	1	1	1	1	1	0	1	0	2	0	1	1	0	1	1	1	0	0	0	1	3
20	1	1	3	1	2	25	3	3	3	1	1	1	3	0	8	0	3	0	1	0	1	3	0	0	0	2	1	7	0	4	0	2	2	0	1	0	2	0	1	0	0	0	0	1	0	0	0	1	1
22	1	1	2	1	2	26	2	3	5	2	1	1	3	0	8	0	3	0	1	0	1	4	0	0	0	3	0	7	0	1	1	3	2	0	2	0	2	0	1	1	0	0	0	0	0	0	1	1	2
23	1	1	3	2	2	30	2	1	2	1	5	1	3	0	2	1	3	0	25	0	0	1	0	0	0	3	0	7	1	1	1	3	1	0	1	0	1	0	1	1	0	0	1	1	1	0	0	1	1
25	1	1	3	1	2	24	3	3	4	2	1	1	3	0	8	0	3	0	1	0	1	3	0	0	0	2	1	7	1	1	1	3	2	0	2	0	2	0	1	1	0	0	0	1	0	0	1	1	1.5
28	1	1	2	1	2	30	3	3	5	2	2	1	3	0	3	1	2	1	25	1	1	4	0	0	0	1	1	7	1	1	1	3	1	0	1	0	2	0	1	1	0	1	1	1	0	0	0	1	1.5
21	1	4	3	1	2	23	2	3	4	2	1	1	3	0	8	0	3	0	1	0	1	4	0	0	0	3	0	7	0	1	1	2	1	0	1	0	2	0	1	1	0	0	0	1	0	0	0	1	2
22	1	1	2	1	2	27	3	3	2	1	2	1	3	0	2	1	2	1	10	0	0	1	0	0	0	3	0	7	0	1	1	2	1	0	1	0	1	0	0	0	0	0	0	0	0	0	0	1	0.5
25	1	1	3	1	2	25	2	4	2	1	2	1	3	0	2	1	3	0	25	0	0	1	0	0	0	3	0	7	1	1	1	2	1	0	1	0	1	0	0	0	0	0	0	0	0	0	0	1	0.5
30	1	1	3	1	2	40	2	3	4	2	2	1	3	0	2	1	3	0	15	0	0	1	0	0	0	3	0	7	1	1	1	2	3	1	3	1	3	1	1	0	1	0	1	1	1	0	1	1	1.2
32	1	1	3	1	2	35	3	3	4	2	1	1	3	0	1	1	3	0	20	1	0	4	0	0	0	3	0	7	1	1	1	3	3	1	3	1	3	1	1	1	1	0	0	1	0	0	1	0	0
32	1	4	3	1	2	35	3	2	5	2	4	0	3	0	4	0	3	0	30	1	1	4	1	0	5	3	0	7	1	1	1	5	1	0	1	0	1	0	1	1	0	1	1	1	0	1	0	1	2
19	1	1	2	1	2	25	3	3	2	1	1	1	3	0	1	1	3	0	25	1	1	3	0	0	0	1	1	7	0	2	0	1	1	0	1	0	1	0	1	0	0	0	0	1	1	0	0	1	1
20	1	1	4	1	2	22	3	5	3	1	1	1	3	0	1	1	3	0	25	1	1	3	0	0	0	1	1	7	1	2	0	3	2	0	2	0	2	0	1	1	1	0	0	0	1	0	0	1	1
22	1	1	3	1	2	25	3	4	3	1	1	1	3	0	1	1	3	0	3	1	1	3	1	1	3	1	1	7	1	1	1	1	2	0	2	0	2	0	0	0	0	0	0	0	0	0	0	1	1
25	1	1	3	1	2	30	3	3	4	2	1	1	3	0	1	1	3	0	2	1	1	3	0	0	0	1	1	7	0	2	0	1	2	0	2	0	2	0	0	0	0	0	0	0	0	0	0	1	0.5
26	1	1	3	1	2	40	2	3	4	2	1	1	3	0	1	1	3	0	25	1	1	3	0	0	0	1	1	7	0	1	1	3	2	0	2	0	2	0	0	0	0	0	0	0	0	0	0	1	1
30	1	1	2	1	2	35	3	4	5	2	1	1	3	0	1	1	3	0	5	1	1	3	0	0	0	1	1	7	1	2	0	2	3	1	3	1	3	1	0	0	0	0	0	0	0	0	0	1	0.5
20	1	1	1	1	2	22	2	2	3	1	1	1	3	0	8	0	3	0	1	0	1	4	0	0	0	2	1	7	0	3	0	1	2	0	2	0	2	0	0	0	0	0	0	0	0	0	0	1	1
21	1	1	3	1	2	25	2	3	3	1	1	1	3	0	8	0	3	0	1	0	1	3	0	0	0	2	1	7	0	3	0	2	2	0	2	0	2	0	1	0	0	0	0	0	0	0	0	1	1.5
21	1	4	2	1	2	26	3	3	5	2	1	1	3	0	8	0	3	0	1	0	1	4	0	0	0	2	1	7	0	1	1	2	2	0	2	0	2	0	0	0	0	0	0	0	0	0	0	1	1
22	1	1	3	1	2	25	2	3	4	2	1	1	3	0	8	0	3	0	1	0	1	3	0	0	0	2	1	7	1	3	0	2	2	0	2	0	2	0	1	1	0	0	0	1	0	0	0	1	1.5
23	1	1	3	1	2	26	2	2	4	2	1	1	3	0	8	0	3	0	1	0	1	4	0	0	0	2	1	7	0	3	0	2	2	0	2	0	2	0	1	1	0	0	0	0	0	0	0	1	2
26	1	3	3	1	2	24	3	3	5	2	2	1	3	0	2	1	2	1	15	1	1	4	1	0	5	1	1	7	1	1	1	3	1	0	1	0	3	1	1	1	0	1	1	1	0	0	0	1	2
30	1	1	3	1	2	30	7	4	4	2	3	1	3	0	4	0	1	1	6	1	1	4	0	0	0	3	0	7	0	1	1	1	2	0	2	0	2	0	1	1	0	0	0	0	0	0	0	1	2
20	1	1	3	1	2	30	4	3	3	1	1	1	3	0	1	1	3	0	15	1	0	4	0	0	0	3	0	7	1	1	1	3	1	0	1	0	1	0	1	1	0	1	0	0	0	0	1	1	1
24	1	1	3	1	2	30	2	3	4	2	1	1	3	0	1	1	3	0	30	0	0	1	0	0	0	3	0	7	0	1	1	1	1	0	1	0	1	0	1	0	0	0	0	0	0	0	0	1	1
26	1	1	3	1	2	30	3	3	5	2	4	0	2	1	3	1	2	1	30	1	1	4	1	0	6	2	1	7	1	2	0	3	1	0	1	0	2	0	1	1	0	1	1	1	0	0	1	1	2
29	1	4	1	1	2	34	4	3	5	2	2	1	3	0	2	1	1	1	25	1	1	4	0	0	0	3	0	7	0	1	1	1	2	0	2	0	2	0	1	1	0	0	0	0	0	0	0	1	2
32	1	1	3	1	2	35	3	3	5	2	6	0	3	0	6	0	3	0	35	1	1	4	1	0	5	2	1	7	1	2	0	3	2	0	2	0	2	0	1	1	0	1	1	1	0	0	1	1	2
35	1	1	4	1	2	32	3	3	6	2	4	0	3	0	4	0	3	0	30	1	1	4	0	0	0	3	0	7	1	1	1	1	2	0	1	0	1	0	1	1	0	1	1	1	0	1	1	1	2
20	1	1	3	1	2	22	3	4	3	1	1	1	3	0	1	1	3	0	20	1	1	3	0	0	0	1	1	7	1	2	0	3	3	1	3	1	3	1	1	1	1	0	0	0	1	0	1	1	2
21	1	1	2	1	2	24	2	3	4	2	1	1	3	0	8	0	3	0	1	0	1	3	0	0	0	2	1	7	1	3	0	3	2	0	2	0	2	0	1	1	0	0	0	1	0	0	1	1	2
24	1	1	3	1	2	28	2	4	3	1	1	1	3	0	1	1	3	0	28	1	1	3	0	0	0	1	1	7	0	1	1	2	2	0	2	0	2	0	1	1	0	0	1	0	1	0	0	1	0.5
25	1	1	3	1	2	32	2	3	3	2	1	1	3	0	1	1	3	0	15	1	1	3	0	0	0	1	1	7	1	1	1	2	2	0	2	0	2	0	0	0	0	0	0	0	0	0	0	1	0.5
28	1	1	2	1	2	36	3	3	3	2	1	1	3	0	1	1	3	0	15	1	1	3	0	0	0	1	1	7	1	2	0	3	3	1	3	1	3	1	1	1	1	0	1	1	1	0	1	1	2
[truncated: 143 more columns]
